# Supplementary material for: Different Non-Saccharomyces Yeast Species Stimulate Nutrient Consumption in S. cerevisiae Mixed Cultures
Source: Front Microbiol. 2017 Oct 31;8:2121. doi: 10.3389/fmicb.2017.02121 (PMC5671574; doi:10.3389/fmicb.2017.02121)
Supplement: Supplementary file 1 [file Data_Sheet_1.XLSX]

## Sheet: Legend
Supplementary File S1. Excel file summarizing the significant logFC values (p-adjusted ≤ 0.05) of S. cerevisiae in response to co-cultivation with different yeasts species.
Tabs
T. delbrueckii	Log fold changes of the differentially expressed genes of S. cerevisiae in mixed culture with T. delbrueckii against S. cerevisiae single cultures. Only genes showing significant logFC values (p-adjusted ≤ 0.05) are displayed.
C. sake	Log fold changes of the differentially expressed genes of S. cerevisiae in mixed culture with C. sake against S. cerevisiae single cultures. Only genes showing significant logFC values (p-adjusted ≤ 0.05) are displayed.
H. uvarum	Log fold changes of the differentially expressed genes of S. cerevisiae in mixed culture with H. uvarum against S. cerevisiae single cultures. Only genes showing significant logFC values (p-adjusted ≤ 0.05) are displayed.
Legend:
Up-	Up-regulated genes	Genes showing a log fold change (LogFC) ≥ 0.5 and an adjusted p-value ≤ 0.05.
Down-	Down-regulated genes	Genes showing a log fold change (LogFC) ≤ -0.5 and an adjusted p-value ≤ 0.05.
Highly up-	Highly up-regulated genes	Genes showing a log fold change (LogFC) ≥ 1 and an adjusted p-value ≤ 0.05.
Highly down-	Highly down-regulated genes	Genes showing a log fold change (LogFC) ≤ -1 and an adjusted p-value ≤ 0.05.
Black cell	Indicates that a genes belongs to the category displayed in the header of the row. Categories are cited in the text.

## Sheet: T. delbrueckii
Original	Id	Associated.Gene.Name	T. delbrueckii	Regulation	GluFerPathway & GluTransport	Glucose concentration dependent expression		Description										YAL011W	S. cerevisiae	SWC3	SWr Complex	1878	Cell Division GO			YKR069W	MET1	sulfate assimilation pathway
3955	YKR034W	DAL80	3.386	highly up-				Negative regulator of genes in multiple nitrogen degradation pathways; expression is regulated by nitrogen levels and by Gln3p; member of the GATA-binding family, forms homodimers and heterodimers with Gzf3p; DAL80 has a paralog, GZF3, that arose from the whole genome duplication [Source:SGD;Acc:S000001742]
2485	YGR087C	PDC6	2.824	highly up-	1	1		Minor isoform of pyruvate decarboxylase; decarboxylates pyruvate to acetaldehyde, involved in amino acid catabolism; transcription is glucose- and ethanol-dependent, and is strongly induced during sulfur limitation [Source:SGD;Acc:S000003319]. The third isozyme, Pdc6p, is not expressed during glucose fermentation and seems to be functional during growth on nonfermentable carbon sources (1). Trans…
3261	YIR027C	DAL1	2.784	highly up-				Allantoinase; converts allantoin to allantoate in the first step of allantoin degradation; expression sensitive to nitrogen catabolite repression [Source:SGD;Acc:S000001466]
3262	YIR028W	DAL4	2.747	highly up-				Allantoin permease; expression sensitive to nitrogen catabolite repression and induced by allophanate, an intermediate in allantoin degradation [Source:SGD;Acc:S000001467]
6122	YOR348C	PUT4	2.405	highly up-				Proline permease; required for high-affinity transport of proline; also transports the toxic proline analog azetidine-2-carboxylate (AzC); PUT4 transcription is repressed in ammonia-grown cells [Source:SGD;Acc:S000005875]
3266	YIR031C	DAL7	2.359	highly up-				Malate synthase; can accept butyryl-CoA as acyl-CoA donor in addition to traditional substrate acetyl-CoA; recycles glyoxylate generated during allantoin degradation; expression sensitive to nitrogen catabolite repression and induced by allophanate, an intermediate in allantoin degradation [Source:SGD;Acc:S000001470]
4246	YLR142W	PUT1	2.173	highly up-				Proline oxidase; nuclear-encoded mitochondrial protein involved in utilization of proline as sole nitrogen source; PUT1 transcription is induced by Put3p in the presence of proline and the absence of a preferred nitrogen source [Source:SGD;Acc:S000004132]
6235	YPL061W	ALD6	1.875	highly up-	1			Cytosolic aldehyde dehydrogenase; activated by Mg2+ and utilizes NADP+ as the preferred coenzyme; required for conversion of acetaldehyde to acetate; constitutively expressed; locates to the mitochondrial outer surface upon oxidative stress [Source:SGD;Acc:S000005982]
3264	YIR030C	DCG1	1.833	highly up-				Protein of unknown function; expression is sensitive to nitrogen catabolite repression and regulated by Dal80p; contains transmembrane domain [Source:SGD;Acc:S000001469]
3997	YKR075C		1.797	highly up-				Protein of unknown function; similar to Reg1p; expression regulated by glucose and Rgt1p; GFP-fusion protein is induced in response to the DNA-damaging agent MMS; YKR075C has a paralog, YOR062C, that arose from the whole genome duplication [Source:SGD;Acc:S000001783]
658	YCL048W-A		1.747	highly up-				Putative protein of unknown function; YCL048W-A has a paralog, YDR524C-B, that arose from the whole genome duplication [Source:SGD;Acc:S000087203]
2070	YFR015C	GSY1	1.743	highly up-				Glycogen synthase; expression induced by glucose limitation, nitrogen starvation, environmental stress, and entry into stationary phase; GSY1 has a paralog, GSY2, that arose from the whole genome duplication; relocalizes from nucleus to cytoplasmic foci upon DNA replication stress [Source:SGD;Acc:S000001911]
108	YAL067C	SEO1	1.733	highly up-				Putative permease; member of the allantoate transporter subfamily of the major facilitator superfamily; mutation confers resistance to ethionine sulfoxide [Source:SGD;Acc:S000000062]
4778	YMR011W	HXT2	1.687	highly up-	1	1		High-affinity glucose transporter of the major facilitator superfamily; expression is induced by low levels of glucose and repressed by high levels of glucose [Source:SGD;Acc:S000004613]
2177	YGL055W	OLE1	1.601	highly up-				Delta(9) fatty acid desaturase; required for monounsaturated fatty acid synthesis and for normal distribution of mitochondria [Source:SGD;Acc:S000003023]
2449	YGR052W	FMP48	1.597	highly up-				Putative protein of unknown function; the authentic, non-tagged protein is detected in highly purified mitochondria in high-throughput studies; induced by treatment with 8-methoxypsoralen and UVA irradiation [Source:SGD;Acc:S000003284]
1016	YDL210W	UGA4	1.581	highly up-				GABA (gamma-aminobutyrate) permease; serves as a GABA transport protein involved in the utilization of GABA as a nitrogen source; catalyzes the transport of putrescine and delta-aminolevulinic acid (ALA); localized to the vacuolar membrane [Source:SGD;Acc:S000002369]
4086	YLL055W	YCT1	1.568	highly up-				High-affinity cysteine-specific transporter; has similarity to the Dal5p family of transporters; green fluorescent protein (GFP)-fusion protein localizes to the endoplasmic reticulum; YCT1 is not an essential gene [Source:SGD;Acc:S000003978]
3961	YKR039W	GAP1	1.452	highly up-				General amino acid permease; Gap1p senses the presence of amino acid substrates to regulate localization to the plasma membrane when needed; essential for invasive growth [Source:SGD;Acc:S000001747]
503	YBR203W	COS111	1.415	highly up-				Protein required for antifungal drug ciclopirox olamine resistance; not related to the subtelomerically-encoded COS family; the authentic, non-tagged protein is detected in highly purified mitochondria in high-throughput studies [Source:SGD;Acc:S000000407]
5657	YOL084W	PHM7	1.389	highly up-				Protein of unknown function; expression is regulated by phosphate levels; green fluorescent protein (GFP)-fusion protein localizes to the cell periphery and vacuole; protein abundance increases in response to DNA replication stress [Source:SGD;Acc:S000005444]
6148	YOR374W	ALD4	1.385	highly up-	1	1		Mitochondrial aldehyde dehydrogenase; required for growth on ethanol and conversion of acetaldehyde to acetate; phosphorylated; activity is K+ dependent; utilizes NADP+ or NAD+ equally as coenzymes; expression is glucose repressed; can substitute for cytosolic NADP-dependent aldehyde dehydrogenase when directed to the cytosol [Source:SGD;Acc:S000005901]
3263	YIR029W	DAL2	1.374	highly up-				Allantoicase; converts allantoate to urea and ureidoglycolate in the second step of allantoin degradation; expression sensitive to nitrogen catabolite repression and induced by allophanate, an intermediate in allantoin degradation [Source:SGD;Acc:S000001468]
6643	YPR160W	GPH1	1.373	highly up-				Glycogen phosphorylase required for the mobilization of glycogen; non-essential; regulated by cyclic AMP-mediated phosphorylation; expression is regulated by stress-response elements and by the HOG MAP kinase pathway [Source:SGD;Acc:S000006364]
3632	YJR115W		1.363	highly up-				Putative protein of unknown function; YJR115W has a paralog, ECM13, that arose from the whole genome duplication [Source:SGD;Acc:S000003876]
2817	YHR037W	PUT2	1.345	highly up-				Delta-1-pyrroline-5-carboxylate dehydrogenase; nuclear-encoded mitochondrial protein involved in utilization of proline as sole nitrogen source; deficiency of the human homolog causes HPII, an autosomal recessive inborn error of metabolism [Source:SGD;Acc:S000001079]
3267	YIR032C	DAL3	1.319	highly up-				Ureidoglycolate lyase; converts ureidoglycolate to glyoxylate and urea in the third step of allantoin degradation; expression is sensitive to nitrogen catabolite repression; this enzyme is sometimes referred to $FIELD_ENCLOSERureidoglycolate hydrolase$FIELD_ENCLOSER but should not be confused with the Arabidopsis thaliana ureidoglycolate hydrolase enzyme which converts ureidoglycolate to glyoxyla…
99	YAL061W	BDH2	1.314	highly up-				Putative medium-chain alcohol dehydrogenase with similarity to BDH1; transcription induced by constitutively active PDR1 and PDR3 [Source:SGD;Acc:S000000057]
4754	YML123C	PHO84	1.255	highly up-				High-affinity inorganic phosphate (Pi) transporter; also low-affinity manganese transporter; regulated by Pho4p and Spt7p; mutation confers resistance to arsenate; exit from the ER during maturation requires Pho86p; cells overexpressing Pho84p accumulate heavy metals but do not develop symptoms of metal toxicity [Source:SGD;Acc:S000004592]
5677	YOL101C	IZH4	1.204	highly up-				Membrane protein involved in zinc ion homeostasis; member of the four-protein IZH family; expression induced by fatty acids and altered zinc levels; deletion reduces sensitivity to excess zinc; possible role in sterol metabolism; protein increases in abundance and relocalizes from nucleus to ER upon DNA replication stress; IZH4 has a paralog, IZH1, that arose from the whole genome duplication [So…
1355	YDR274C		1.202	highly up-				Dubious open reading frame; unlikely to encode a functional protein, based on available experimental and comparative sequence data [Source:SGD;Acc:S000002682]
1132	YDR070C	FMP16	1.171	highly up-				Protein of unknown function; may be involved in responding to conditions of stress; the authentic, non-tagged protein is detected in highly purified mitochondria in high-throughput studies; protein abundance increases in response to DNA replication stress [Source:SGD;Acc:S000002477]
5166	YNL036W	NCE103	1.16	highly up-				Carbonic anhydrase; metalloenzyme that catalyzes CO2 hydration to bicarbonate, which is an important metabolic substrate, and protons; not expressed under conditions of high CO2, such as inside a growing colony, but transcription is induced in response to low CO2 levels, such as on the colony surface in ambient air; poorly transcribed under aerobic conditions and at an undetectable level under an…
1660	YEL011W	GLC3	1.106	highly up-				Glycogen branching enzyme, involved in glycogen accumulation; green fluorescent protein (GFP)-fusion protein localizes to the cytoplasm in a punctate pattern; relocalizes from nucleus to cytoplasmic foci upon DNA replication stress [Source:SGD;Acc:S000000737]
599	YBR294W	SUL1	1.092	highly up-				High affinity sulfate permease of the SulP anion transporter family; sulfate uptake is mediated by specific sulfate transporters Sul1p and Sul2p, which control the concentration of endogenous activated sulfate intermediates [Source:SGD;Acc:S000000498]
3802	YKL109W	HAP4	1.086	highly up-				Transcription factor; subunit of the heme-activated, glucose-repressed Hap2p/3p/4p/5p CCAAT-binding complex, a transcriptional activator and global regulator of respiratory gene expression; provides the principal activation function of the complex; involved in diauxic shift [Source:SGD;Acc:S000001592]
5501	YNR014W		1.084	highly up-				Putative protein of unknown function; expression is cell-cycle regulated, Azf1p-dependent, and heat-inducible; YNR014W has a paralog, YMR206W, that arose from the whole genome duplication [Source:SGD;Acc:S000005297]
3369	YJL088W	ARG3	1.084	highly up-				Ornithine carbamoyltransferase; also known as carbamoylphosphate:L-ornithine carbamoyltransferase; catalyzes the biosynthesis of the arginine precursor citrulline [Source:SGD;Acc:S000003624]
5335	YNL194C		1.081	highly up-				Integral membrane protein; required for sporulation and plasma membrane sphingolipid content; similar to SUR7; GFP-fusion protein is induced in response to the DNA-damaging agent MMS; GFP-fusion protein is more abundant at MCCs (membrane compartment occupied by Can1) in the presence of glycerol and oleate; YNL194C has a paralog, FMP45, that arose from the whole genome duplication [Source:SGD;Acc:…
4554	YLR411W	CTR3	1.072	highly up-				High-affinity copper transporter of the plasma membrane; acts as a trimer; gene is disrupted by a Ty2 transposon insertion in many laboratory strains of S. cerevisiae [Source:SGD;Acc:S000004403]
2887	YHR092C	HXT4	1.071	highly up-	1	1		High-affinity glucose transporter; member of the major facilitator superfamily, expression is induced by low levels of glucose and repressed by high levels of glucose; HXT4 has a paralog, HXT7, that arose from the whole genome duplication [Source:SGD;Acc:S000001134]
1588	YDR492W	IZH1	1.049	highly up-				Membrane protein involved in zinc ion homeostasis; member of the four-protein IZH family; transcription is regulated directly by Zap1p, expression induced by zinc deficiency and fatty acids; deletion increases sensitivity to elevated zinc; IZH1 has a paralog, IZH4, that arose from the whole genome duplication [Source:SGD;Acc:S000002900]
1186	YDR119W-A	COX26	1.012	highly up-				Putative protein of unknown function; copurifies with respiratory chain supercomplexes composed of Complex III (ubiquinol-cytochrome c reductase) and Complex IV (cytochrome c oxidase) [Source:SGD;Acc:S000113555]
4557	YLR413W	INA1	1.01	highly up-				Putative protein of unknown function; not an essential gene; YLR413W has a paralog, FAT3, that arose from the whole genome duplication [Source:SGD;Acc:S000004405]
4986	YMR196W		0.978	up-				Putative protein of unknown function; green fluorescent protein (GFP)-fusion protein localizes to the cytoplasm; YMR196W is not an essential gene [Source:SGD;Acc:S000004809]
1473	YDR380W	ARO10	0.946	up-				Phenylpyruvate decarboxylase; catalyzes decarboxylation of phenylpyruvate to phenylacetaldehyde, which is the first specific step in the Ehrlich pathway; involved in protein N-terminal Met and Ala catabolism [Source:SGD;Acc:S000002788]
2564	YGR161C	RTS3	0.936	up-				Putative component of the protein phosphatase type 2A complex [Source:SGD;Acc:S000003393]
5336	YNL195C		0.929	up-				Protein of unknown function; shares a promoter with YNL194C; the authentic, non-tagged protein is detected in highly purified mitochondria in high-throughput studies; YNL195C has a paralog, HBT1, that arose from the whole genome duplication [Source:SGD;Acc:S000005139]
5779	YOR028C	CIN5	0.921	up-				Basic leucine zipper (bZIP) transcription factor of the yAP-1 family; physically interacts with the Tup1-Cyc8 complex and recruits Tup1p to its targets; mediates pleiotropic drug resistance and salt tolerance; nuclearly localized under oxidative stress and sequestered in the cytoplasm by Lot6p under reducing conditions; CIN5 has a paralog, YAP6, that arose from the whole genome duplication [Sourc…
6671	YPR184W	GDB1	0.915	up-				Glycogen debranching enzyme; contains glucanotranferase and alpha-1,6-amyloglucosidase activities; required for glycogen degradation; phosphorylated in mitochondria; activity is inhibited by Igd1p; protein abundance increases in response to DNA replication stress [Source:SGD;Acc:S000006388]
590	YBR285W		0.903	up-				Putative protein of unknown function; YBR285W is not an essential gene [Source:SGD;Acc:S000000489]
329	YBR050C	REG2	0.901	up-				Regulatory subunit of the Glc7p type-1 protein phosphatase; involved with Reg1p, Glc7p, and Snf1p in regulation of glucose-repressible genes, also involved in glucose-induced proteolysis of maltose permease; REG2 has a paralog, REG1, that arose from the whole genome duplication [Source:SGD;Acc:S000000254]
3426	YJL141C	YAK1	0.899	up-				Serine-threonine protein kinase; component of a glucose-sensing system that inhibits growth in response to glucose availability; upon nutrient deprivation Yak1p phosphorylates Pop2p to regulate mRNA deadenylation, the co-repressor Crf1p to inhibit transcription of ribosomal genes, and the stress-responsive transcription factors Hsf1p and Msn2p; nuclear localization negatively regulated by the Ras…
6404	YPL223C	GRE1	0.871	up-				Hydrophilin essential in desiccation-rehydration process; stress induced (osmotic, ionic, oxidative, heat shock and heavy metals); regulated by the HOG pathway; GRE1 has a paralog, SIP18, that arose from the whole genome duplication [Source:SGD;Acc:S000006144]
3672	YJR152W	DAL5	0.868	up-				Allantoate permease; ureidosuccinate permease; also transports dipeptides, though with lower affinity than for allantoate and ureidosuccinate; expression is constitutive but sensitive to nitrogen catabolite repression [Source:SGD;Acc:S000003913]
1428	YDR342C	HXT7	0.863	up-	1	1		High-affinity glucose transporter; member of the major facilitator superfamily, nearly identical to Hxt6p, expressed at high basal levels relative to other HXTs, expression repressed by high glucose levels; HXT7 has a paralog, HXT4, that arose from the whole genome duplication [Source:SGD;Acc:S000002750]
2114	YFR053C	HXK1	0.86	up-	1	1		Hexokinase isoenzyme 1; a cytosolic protein that catalyzes phosphorylation of glucose during glucose metabolism; expression is highest during growth on non-glucose carbon sources; glucose-induced repression involves hexokinase Hxk2p; HXK1 has a paralog, HXK2, that arose from the whole genome duplication [Source:SGD;Acc:S000001949]
4254	YLR149C		0.821	up-				Protein of unknown function; overexpression causes a cell cycle delay or arrest; null mutation results in a decrease in plasma membrane electron transport; YLR149C is not an essential gene; protein abundance increases in response to DNA replication stress [Source:SGD;Acc:S000004139]
4211	YLR108C		0.812	up-				Protein of unknown function; green fluorescent protein (GFP)-fusion protein localizes to the nucleus; YLR108C is not an esssential gene; protein abundance increases in response to DNA replication stress; YLR108C has a paralog, YDR132C, that arose from the whole genome duplication [Source:SGD;Acc:S000004098]
2935	YHR137W	ARO9	0.812	up-				Aromatic aminotransferase II; catalyzes the first step of tryptophan, phenylalanine, and tyrosine catabolism [Source:SGD;Acc:S000001179]
883	YDL085W	NDE2	0.803	up-				Mitochondrial external NADH dehydrogenase; catalyzes the oxidation of cytosolic NADH; Nde1p and Nde2p are involved in providing the cytosolic NADH to the mitochondrial respiratory chain; NDE2 has a paralog, NDE1, that arose from the whole genome duplication [Source:SGD;Acc:S000002243]
349	YBR067C	TIP1	0.801	up-				Major cell wall mannoprotein with possible lipase activity; transcription is induced by heat- and cold-shock; member of the Srp1p/Tip1p family of serine-alanine-rich proteins [Source:SGD;Acc:S000000271]
5282	YNL144C		0.788	up-				Putative protein of unknown function; non-tagged protein is detected in highly purified mitochondria in high-throughput studies; contains a PH domain and binds phosphatidylinositols and phosphatidylethanolamine in a large-scale study; YNL144C has a paralog, YHR131C, that arose from the whole genome duplication [Source:SGD;Acc:S000005088]
604	YBR298C	MAL31	0.786	up-				Maltose permease; high-affinity maltose transporter (alpha-glucoside transporter); encoded in the MAL3 complex locus; member of the 12 transmembrane domain superfamily of sugar transporters; functional in genomic reference strain S288C [Source:SGD;Acc:S000000502]
4300	YLR178C	TFS1	0.785	up-				Inhibitor of carboxypeptidase Y (Prc1p), and Ras GAP (Ira2p); phosphatidylethanolamine-binding protein (PEBP) family member and ortholog of hPEBP1/RKIP, a natural metastasis suppressor; targets to vacuolar membranes during stationary phase; acetylated by NatB N-terminal acetyltransferase; protein abundance increases in response to DNA replication stress [Source:SGD;Acc:S000004168]
5039	YMR246W	FAA4	0.781	up-				Long chain fatty acyl-CoA synthetase; activates imported fatty acids with a preference for C12:0-C16:0 chain lengths; functions in long chain fatty acid import; important for survival during stationary phase; localized to lipid particles; involved in sphingolipid-to-glycerolipid metabolism; forms cytoplasmic foci upon DNA replication stress; FAA4 has a paralog, FAA1, that arose from the whole gen…
2738	YHL021C	AIM17	0.774	up-				Putative protein of unknown function; the authentic, non-tagged protein is detected in highly purified mitochondria in high-throughput studies; null mutant displays reduced frequency of mitochondrial genome loss [Source:SGD;Acc:S000001013]
4384	YLR258W	GSY2	0.769	up-				Glycogen synthase; expression induced by glucose limitation, nitrogen starvation, heat shock, and stationary phase; activity regulated by cAMP-dependent, Snf1p and Pho85p kinases as well as by the Gac1p-Glc7p phosphatase; GSY2 has a paralog, GSY1, that arose from the whole genome duplication; relocalizes from cytoplasm to plasma membrane upon DNA replication stress [Source:SGD;Acc:S000004248]
4959	YMR174C	PAI3	0.766	up-				Cytoplasmic proteinase A (Pep4p) inhibitor; dependent on Pbs2p and Hog1p protein kinases for osmotic induction; intrinsically unstructured, N-terminal half becomes ordered in the active site of proteinase A upon contact [Source:SGD;Acc:S000004786]
5624	YOL052C-A	DDR2	0.748	up-				Multi-stress response protein; expression is activated by a variety of xenobiotic agents and environmental or physiological stresses; DDR2 has a paralog, HOR7, that arose from the whole genome duplication [Source:SGD;Acc:S000005413]
4728	YML100W	TSL1	0.737	up-				Large subunit of trehalose 6-phosphate synthase/phosphatase complex; Tps1p-Tps2p complex converts uridine-5'-diphosphoglucose and glucose 6-phosphate to trehalose; contributes to survival to acute lethal heat stress; mutant has aneuploidy tolerance; protein abundance increases in response to DNA replication stress; TSL1 has a paralog, TPS3, that arose from the whole genome duplication [Source:SGD…
3188	YIL136W	OM45	0.73	up-				Mitochondrial outer membrane protein of unknown function; major constituent of the outer membrane, located on the outer (cytosolic) face; protein abundance increases in response to DNA replication stress [Source:SGD;Acc:S000001398]
673	YCL064C	CHA1	0.719	up-				Catabolic L-serine (L-threonine) deaminase; catalyzes the degradation of both L-serine and L-threonine; required to use serine or threonine as the sole nitrogen source, transcriptionally induced by serine and threonine [Source:SGD;Acc:S000000569]
3974	YKR052C	MRS4	0.714	up-				Iron transporter of the mitochondrial carrier family; mediates Fe2+ transport across the inner mitochondrial membrane; active under low-iron conditions; may transport other cations; protein abundance increases in response to DNA replication stress; MRS4 has a paralog, MRS3, that arose from the whole genome duplication [Source:SGD;Acc:S000001760]
2668	YGR256W	GND2	0.711	up-				6-phosphogluconate dehydrogenase (decarboxylating); catalyzes an NADPH regenerating reaction in the pentose phosphate pathway; required for growth on D-glucono-delta-lactone; GND2 has a paralog, GND1, that arose from the whole genome duplication [Source:SGD;Acc:S000003488]
4784	YMR015C	ERG5	0.709	up-				C-22 sterol desaturase; a cytochrome P450 enzyme that catalyzes the formation of the C-22(23) double bond in the sterol side chain in ergosterol biosynthesis; may be a target of azole antifungal drugs [Source:SGD;Acc:S000004617]
5144	YNL015W	PBI2	0.708	up-				Cytosolic inhibitor of vacuolar proteinase B (PRB1); required for efficient vacuole inheritance; with thioredoxin forms protein complex LMA1, which assists in priming SNARE molecules and promotes vacuole fusion; protein abundance increases in response to DNA replication stress [Source:SGD;Acc:S000004960]
5314	YNL173C	MDG1	0.69	up-				Plasma membrane protein; involved in G-protein mediated pheromone signaling pathway; overproduction suppresses bem1 mutations; MDG1 has a paralog, CRP1, that arose from the whole genome duplication [Source:SGD;Acc:S000005117]
4801	YMR031C	EIS1	0.678	up-				Component of the eisosome required for proper eisosome assembly; similar to Uso1p; authentic, non-tagged protein is detected in a phosphorylated state in highly purified mitochondria in high-throughput studies; protein increases in abundance and relocalizes from plasma membrane to cytoplasm upon DNA replication stress; EIS1 has a paralog, YKL050C, that arose from the whole genome duplication [Sou…
5210	YNL077W	APJ1	0.677	up-				Chaperone with a role in SUMO-mediated protein degradation; member of the DnaJ-like family; conserved across eukaryotes; overexpression interferes with propagation of the [Psi+] prion; the authentic, non-tagged protein is detected in highly purified mitochondria in high-throughput studies; forms nuclear foci upon DNA replication stress [Source:SGD;Acc:S000005021]
5280	YNL142W	MEP2	0.668	up-				Ammonium permease involved in regulation of pseudohyphal growth; belongs to a ubiquitous family of cytoplasmic membrane proteins that transport only ammonium (NH4+); expression is under the nitrogen catabolite repression regulation [Source:SGD;Acc:S000005086]
5087	YMR291W	TDA1	0.652	up-				Protein kinase of unknown cellular role; green fluorescent protein (GFP)-fusion protein localizes to the cytoplasm and nucleus; null mutant is sensitive to expression of the top1-T722A allele; not an essential gene; relocalizes from nucleus to cytoplasm upon DNA replication stress [Source:SGD;Acc:S000004905]
5934	YOR173W	DCS2	0.644	up-				m(7)GpppX pyrophosphatase regulator; non-essential, stress induced regulatory protein; modulates m7G-oligoribonucleotide metabolism; inhibits Dcs1p; regulated by Msn2p, Msn4p, and the Ras-cAMP-cAPK signaling pathway; mutant has increased aneuploidy tolerance; DCS2 has a paralog, DCS1, that arose from the whole genome duplication [Source:SGD;Acc:S000005699]
5815	YOR062C		0.642	up-				Protein of unknown function; similar to Reg1p; expression regulated by glucose and Rgt1p; GFP-fusion protein is induced in response to the DNA-damaging agent MMS; YOR062C has a paralog, YKR075C, that arose from the whole genome duplication [Source:SGD;Acc:S000005588]
6537	YPR065W	ROX1	0.64	up-				Heme-dependent repressor of hypoxic genes; mediates aerobic transcriptional repression of hypoxia induced genes such as COX5b and CYC7; repressor function regulated through decreased promoter occupancy in response to oxidative stress; contains an HMG domain that is responsible for DNA bending activity; involved in the hyperosmotic stress resistance [Source:SGD;Acc:S000006269]
3438	YJL153C	INO1	0.62	up-				Inositol-3-phosphate synthase; involved in synthesis of inositol phosphates and inositol-containing phospholipids; transcription is coregulated with other phospholipid biosynthetic genes by Ino2p and Ino4p, which bind the UASINO DNA element [Source:SGD;Acc:S000003689]
1190	YDR123C	INO2	0.61	up-				Transcription factor; component of the heteromeric Ino2p/Ino4p basic helix-loop-helix transcription activator that binds inositol/choline-responsive elements (ICREs), required for derepression of phospholipid biosynthetic genes in response to inositol depletion; involved in diauxic shift [Source:SGD;Acc:S000002530]
3563	YJR047C	ANB1	0.603	up-				Translation elongation factor eIF-5A; previously thought to function in translation initiation; undergoes an essential hypusination modification; expressed under anaerobic conditions; ANB1 has a paralog, HYP2, that arose from the whole genome duplication [Source:SGD;Acc:S000003808]
3612	YJR096W		0.6	up-				Xylose and arabinose reductase; member of the aldo-keto reductase (AKR) family; GFP-fusion protein is induced in response to the DNA-damaging agent MMS [Source:SGD;Acc:S000003857]
6365	YPL186C	UIP4	0.594	up-				Protein that interacts with Ulp1p; a Ubl (ubiquitin-like protein)-specific protease for Smt3p protein conjugates; detected in a phosphorylated state in the mitochondrial outer membrane; also detected in ER and nuclear envelope [Source:SGD;Acc:S000006107]
6187	YPL014W		0.592	up-				Putative protein of unknown function; green fluorescent protein (GFP)-fusion protein localizes to the cytoplasm and to the nucleus [Source:SGD;Acc:S000005935]
1993	YFL014W	HSP12	0.591	up-				Plasma membrane protein involved in maintaining membrane organization; involved in maintaining organization during stress conditions; induced by heat shock, oxidative stress, osmostress, stationary phase, glucose depletion, oleate and alcohol; protein abundance increased in response to DNA replication stress and dietary restriction; regulated by the HOG and Ras-Pka pathways; required for dietary …
5415	YNL274C	GOR1	0.582	up-				Glyoxylate reductase; null mutation results in increased biomass after diauxic shift; the authentic, non-tagged protein is detected in highly purified mitochondria in high-throughput studies; protein abundance increases in response to DNA replication stress [Source:SGD;Acc:S000005218]
5627	YOL055C	THI20	0.58	up-				Trifunctional enzyme of thiamine biosynthesis, degradation and salvage; has hydroxymethylpyrimidine (HMP) kinase, HMP-phosphate (HMP-P) kinase and thiaminase activities; member of a gene family with THI21 and THI22; HMP and HMP-P kinase activity redundant with Thi21p [Source:SGD;Acc:S000005416]
4327	YLR205C	HMX1	0.569	up-				ER localized heme oxygenase; involved in heme degradation during iron starvation and in the oxidative stress response; expression is regulated by AFT1 and oxidative stress; relocates to the perinuclear region in the presence of oxidants [Source:SGD;Acc:S000004195]
1029	YDL223C	HBT1	0.56	up-				Shmoo tip protein, substrate of Hub1p ubiquitin-like protein; mutants are defective for mating projection formation, thereby implicating Hbt1p in polarized cell morphogenesis; HBT1 has a paralog, YNL195C, that arose from the whole genome duplication [Source:SGD;Acc:S000002382]
6121	YOR347C	PYK2	0.558	up-	1	1		Pyruvate kinase; appears to be modulated by phosphorylation; transcription repressed by glucose, and Pyk2p may be active under low glycolytic flux; PYK2 has a paralog, CDC19, that arose from the whole genome duplication [Source:SGD;Acc:S000005874]
1090	YDR032C	PST2	0.545	up-				Protein with similarity to a family of flavodoxin-like proteins; induced by oxidative stress in a Yap1p dependent manner; the authentic, non-tagged protein is detected in highly purified mitochondria in high-throughput studies; protein abundance increases in response to DNA replication stress; PST2 has a paralog, RFS1, that arose from the whole genome duplication [Source:SGD;Acc:S000002439]
5349	YNL208W		0.544	up-				Protein of unknown function; may interact with ribosomes, based on co-purification experiments; authentic, non-tagged protein is detected in purified mitochondria in high-throughput studies; potential orthologs found in other fungi [Source:SGD;Acc:S000005152]
3274	YIR038C	GTT1	0.543	up-				ER associated glutathione S-transferase capable of homodimerization; expression induced during the diauxic shift and throughout stationary phase; functional overlap with Gtt2p, Grx1p, and Grx2p [Source:SGD;Acc:S000001477]
3795	YKL103C	APE1	0.537	up-				Vacuolar aminopeptidase yscI; zinc metalloproteinase that belongs to the peptidase family M18; often used as a marker protein in studies of autophagy and cytosol to vacuole targeting (CVT) pathway; protein increases in abundance and relative distribution to cytoplasmic foci increases upon DNA replication stress [Source:SGD;Acc:S000001586]
2908	YHR113W	APE4	0.536	up-				Cytoplasmic aspartyl aminopeptidase with possible vacuole function; Cvt pathway cargo protein; cleaves unblocked N-terminal acidic amino acids from peptide substrates; forms a 12-subunit homo-oligomer; M18 metalloprotease family [Source:SGD;Acc:S000001155]
3485	YJL198W	PHO90	0.516	up-				Low-affinity phosphate transporter; acts upstream of Pho81p in regulation of the PHO pathway; deletion of pho84, pho87, pho89, pho90, and pho91 causes synthetic lethality; transcription independent of Pi and Pho4p activity; overexpression results in vigorous growth; PHO90 has a paralog, PHO87, that arose from the whole genome duplication [Source:SGD;Acc:S000003734]
5946	YOR185C	GSP2	0.501	up-				GTP binding protein (mammalian Ranp homolog); involved in the maintenance of nuclear organization, RNA processing and transport; interacts with Kap121p, Kap123p and Pdr6p (karyophilin betas); not required for viability; protein abundance increases in response to DNA replication stress; GSP2 has a paralog, GSP1, that arose from the whole genome duplication [Source:SGD;Acc:S000005711]
3458	YJL172W	CPS1	0.5	up-				Vacuolar carboxypeptidase S; expression is induced under low-nitrogen conditions [Source:SGD;Acc:S000003708]
3208	YIL155C	GUT2	0.483					Mitochondrial glycerol-3-phosphate dehydrogenase; expression is repressed by both glucose and cAMP and derepressed by non-fermentable carbon sources in a Snf1p, Rsf1p, Hap2/3/4/5 complex dependent manner [Source:SGD;Acc:S000001417]
4223	YLR120C	YPS1	0.482					Aspartic protease; member of the yapsin family of proteases involved in cell wall growth and maintenance; attached to the plasma membrane via a glycosylphosphatidylinositol (GPI) anchor; YPS1 has a paralog, MKC7, that arose from the whole genome duplication [Source:SGD;Acc:S000004110]
2069	YFR014C	CMK1	0.475					Calmodulin-dependent protein kinase; may play a role in stress response, many Ca++/calmodulin dependent phosphorylation substrates demonstrated in vitro, amino acid sequence similar to mammalian Cam Kinase II; CMK1 has a paralog, CMK2, that arose from the whole genome duplication [Source:SGD;Acc:S000001910]
5261	YNL125C	ESBP6	0.466					Protein with similarity to monocarboxylate permeases; appears not to be involved in transport of monocarboxylates such as lactate, pyruvate or acetate across the plasma membrane [Source:SGD;Acc:S000005069]
2737	YHL020C	OPI1	0.464					Transcriptional regulator of a variety of genes; phosphorylation by protein kinase A stimulates Opi1p function in negative regulation of phospholipid biosynthetic genes; involved in telomere maintenance; null exhibits disrupted mitochondrial metabolism and low cardiolipin content, strongly correlated with overproduction of inositol [Source:SGD;Acc:S000001012]
6632	YPR155C	NCA2	0.445					Protein that regulates expression of Fo-F1 ATP synthase subunits; involved in the regulation of mitochondrial expression of subunits 6 (Atp6p) and 8 (Atp8p) of the Fo-F1 ATP synthase; functions with Nca3p [Source:SGD;Acc:S000006359]
6634	YPR157W	TDA6	-0.472					Putative protein of unknown function; induced by treatment with 8-methoxypsoralen and UVA irradiation; null mutant is sensitive to expression of the top1-T722A allele; TDA6 has a paralog, VPS62, that arose from the whole genome duplication [Source:SGD;Acc:S000006361]
6249	YPL075W	GCR1	-0.484					Transcriptional activator of genes involved in glycolysis; DNA-binding protein that interacts and functions with the transcriptional activator Gcr2p [Source:SGD;Acc:S000005996]
4703	YML078W	CPR3	-0.539	down-				Mitochondrial peptidyl-prolyl cis-trans isomerase (cyclophilin); catalyzes the cis-trans isomerization of peptide bonds N-terminal to proline residues; involved in protein refolding after import into mitochondria [Source:SGD;Acc:S000004543]
2827	YHR046C	INM1	-0.558	down-				Inositol monophosphatase; involved in biosynthesis of inositol and in phosphoinositide second messenger signaling; INM1 expression increases in the presence of inositol and decreases upon exposure to antibipolar drugs lithium and valproate [Source:SGD;Acc:S000001088]
1925	YER150W	SPI1	-0.582	down-				GPI-anchored cell wall protein involved in weak acid resistance; basal expression requires Msn2p/Msn4p; expression is induced under conditions of stress and during the diauxic shift; SPI1 has a paralog, SED1, that arose from the whole genome duplication [Source:SGD;Acc:S000000952]
149	YBL002W	HTB2	-0.633	down-				Histone H2B; core histone protein required for chromatin assembly and chromosome function; nearly identical to HTB1; Rad6p-Bre1p-Lge1p mediated ubiquitination regulates reassembly after DNA replication, transcriptional activation, meiotic DSB formation and H3 methylation [Source:SGD;Acc:S000000098]
6269	YPL095C	EEB1	-0.635	down-				Acyl-coenzymeA:ethanol O-acyltransferase; responsible for the major part of medium-chain fatty acid ethyl ester biosynthesis during fermentation; possesses short-chain esterase activity; may be involved in lipid metabolism and detoxification; EEB1 has a paralog, EHT1, that arose from the whole genome duplication [Source:SGD;Acc:S000006016]
3848	YKL153W		-0.635	down-				Dubious open reading frame; unlikely to encode a functional protein, based on available experimental and comparative sequence data; transcription of both YLK153W and the overlapping essential gene GPM1 is reduced in the gcr1 null mutant [Source:SGD;Acc:S000001636]
5538	YNR049C	MSO1	-0.644	down-				Probable component of the secretory vesicle docking complex; acts at a late step in secretion; shows genetic and physical interactions with Sec1p; required for prospore membrane formation during sporulation; relocalizes from bud neck to nucleus upon DNA replication stress [Source:SGD;Acc:S000005332]
333	YBR054W	YRO2	-0.65	down-				Protein of unknown function with similarity to archaeal rhodopsins; the authentic, non-tagged protein is detected in a phosphorylated state in highly purified mitochondria in high-throughput studies; transcriptionally regulated by Haa1p; YRO2 has a paralog, MRH1, that arose from the whole genome duplication [Source:SGD;Acc:S000000258]
3270	YIR035C		-0.653	down-				Putative cytoplasmic short-chain dehydrogenase/reductase [Source:SGD;Acc:S000001474]
5196	YNL065W	AQR1	-0.654	down-				Plasma membrane transporter of the major facilitator superfamily; member of the 12-spanner drug:H(+) antiporter DHA1 family; confers resistance to short-chain monocarboxylic acids and quinidine; involved in the excretion of excess amino acids; AQR1 has a paralog, QDR1, that arose from the whole genome duplication; relocalizes from plasma membrane to cytoplasm upon DNA replication stress [Source:S…
3416	YJL133C-A		-0.704	down-				Putative protein of unknown function; the authentic, non-tagged protein is detected in highly purified mitochondria in high-throughput studies [Source:SGD;Acc:S000028805]
685	YCR005C	CIT2	-0.705	down-				Citrate synthase; catalyzes the condensation of acetyl coenzyme A and oxaloacetate to form citrate, peroxisomal isozyme involved in glyoxylate cycle; expression is controlled by Rtg1p and Rtg2p transcription factors; CIT2 has a paralog, CIT1, that arose from the whole genome duplication [Source:SGD;Acc:S000000598]
2312	YGL188C		-0.748	down-				Dubious open reading frame; unlikely to encode a functional protein, based on available experimental and comparative sequence data [Source:SGD;Acc:S000003156]
6319	YPL142C		-0.853	down-				Dubious open reading frame; unlikely to encode a functional protein, based on available experimental and comparative sequence data; completely overlaps the verified ORF RPL33A/YPL143W, a component of the large (60S) ribosomal subunit [Source:SGD;Acc:S000006063]
3474	YJL188C	BUD19	-0.913	down-				Dubious open reading frame; unlikely to encode a functional protein, based on available experimental and comparative sequence data; not conserved in closely related Saccharomyces species; 88% of ORF overlaps the verified gene RPL39; diploid mutant displays a weak budding pattern phenotype in a systematic assay [Source:SGD;Acc:S000003724]
487	YBR191W-A		-0.996	down-				Dubious open reading frame; unlikely to encode a functional protein, based on available experimental and comparative sequence data [Source:SGD;Acc:S000007594]
4266	YLR154W-E		-1.083	highly down-				Dubious open reading frame; unlikely to encode a functional protein, based on available experimental and comparative sequence data; encoded within the 35S rRNA gene on the opposite strand [Source:SGD;Acc:S000028676]
2127	YGL007W	BRP1	-1.2	highly down-				Dubious ORF located in the upstream region of PMA1; deletion leads to polyamine resistance due to downregulation of PMA1 [Source:SGD;Acc:S000002975]
1847	YER087C-A		-1.216	highly down-				Dubious open reading frame; unlikely to encode a functional protein, based on available experimental and comparative sequence data; almost completely overlaps ORF AIM10/YER087W [Source:SGD;Acc:S000028753]
1034	YDL228C		-1.23	highly down-				Dubious open reading frame; unlikely to encode a functional protein, based on available experimental and comparative sequence data; almost completely overlaps the verified gene SSB1 [Source:SGD;Acc:S000002387]
4267	YLR154W-F		-1.236	highly down-				Dubious open reading frame; unlikely to encode a functional protein, based on available experimental and comparative sequence data; encoded within the 35S rRNA gene on the opposite strand [Source:SGD;Acc:S000028843]
2211	YGL088W		-1.357	highly down-				Dubious open reading frame; unlikely to encode a functional protein, based on available experimental and comparative sequence data; partially overlaps snR10, a snoRNA required for preRNA processing [Source:SGD;Acc:S000003056]
3715	YKL030W		-1.738	highly down-				Dubious open reading frame; unlikely to encode a functional protein, based on available experimental and comparative sequence data; not conserved in closely related Saccharomyces species; partially overlaps the verified gene MAE1 [Source:SGD;Acc:S000001513]

## Sheet: C. sake
Id	Associated.Gene.Name	C. sake	Regulation	GluFerPathway & GluTransport	Allantoin pathway	Cell wall & membrane lipid composition	RNA helicase	Involved in ribosome biogenesis	MET genes, ISU2, SUL2	Description
YCL064C	CHA1	1.684	highly up-							Catabolic L-serine (L-threonine) deaminase; catalyzes the degradation of both L-serine and L-threonine; required to use serine or threonine as the sole nitrogen source, transcriptionally induced by serine and threonine [Source:SGD;Acc:S000000569]
YIR027C	DAL1	1.505	highly up-		1					Allantoinase; converts allantoin to allantoate in the first step of allantoin degradation; expression sensitive to nitrogen catabolite repression [Source:SGD;Acc:S000001466]
YIR031C	DAL7	1.495	highly up-		1					Malate synthase; can accept butyryl-CoA as acyl-CoA donor in addition to traditional substrate acetyl-CoA; recycles glyoxylate generated during allantoin degradation; expression sensitive to nitrogen catabolite repression and induced by allophanate, an intermediate in allantoin degradation [Source:SGD;Acc:S000001470]
YMR011W	HXT2	1.411	highly up-	1						High-affinity glucose transporter of the major facilitator superfamily; expression is induced by low levels of glucose and repressed by high levels of glucose [Source:SGD;Acc:S000004613]
YLR411W	CTR3	1.335	highly up-							High-affinity copper transporter of the plasma membrane; acts as a trimer; gene is disrupted by a Ty2 transposon insertion in many laboratory strains of S. cerevisiae [Source:SGD;Acc:S000004403]
YBL054W	TOD6	1.274	highly up-					1		PAC motif binding protein involved in rRNA and ribosome biogenesis; subunit of the RPD3L histone deacetylase complex; Myb-like HTH transcription factor; hypophosphorylated by rapamycin treatment in a Sch9p-dependent manner; activated in stochastic pulses of nuclear localization [Source:SGD;Acc:S000000150]
YGL055W	OLE1	1.258	highly up-			1				Delta(9) fatty acid desaturase; required for monounsaturated fatty acid synthesis and for normal distribution of mitochondria [Source:SGD;Acc:S000003023]
YKL078W	DHR2	1.217	highly up-				1			Predominantly nucleolar DEAH-box ATP-dependent RNA helicase; required for 18S rRNA synthesis [Source:SGD;Acc:S000001561]
YNL112W	DBP2	1.208	highly up-				1			ATP-dependent RNA helicase of the DEAD-box protein family; has a strong preference for dsRNA; interacts with YRA1; required for the assembly of Yra1p, Nab2p and Mex67p onto mRNA and formation of nuclear mRNP; involved in mRNA decay and rRNA processing; may be involved in suppression of transcription from cryptic initiation sites [Source:SGD;Acc:S000005056]
YPL061W	ALD6	1.127	highly up-	1						Cytosolic aldehyde dehydrogenase; activated by Mg2+ and utilizes NADP+ as the preferred coenzyme; required for conversion of acetaldehyde to acetate; constitutively expressed; locates to the mitochondrial outer surface upon oxidative stress [Source:SGD;Acc:S000005982]
YOR343W-B		1.126	highly up-							Retrotransposon TYA Gag and TYB Pol genes; transcribed/translated as one unit; polyprotein is processed to make a nucleocapsid-like protein (Gag), reverse transcriptase (RT), protease (PR), and integrase (IN); similar to retroviral genes [Source:SGD;Acc:S000007356]
YLR142W	PUT1	1.11	highly up-							Proline oxidase; nuclear-encoded mitochondrial protein involved in utilization of proline as sole nitrogen source; PUT1 transcription is induced by Put3p in the presence of proline and the absence of a preferred nitrogen source [Source:SGD;Acc:S000004132]
YKR039W	GAP1	1.067	highly up-							General amino acid permease; Gap1p senses the presence of amino acid substrates to regulate localization to the plasma membrane when needed; essential for invasive growth [Source:SGD;Acc:S000001747]
YDL063C	SYO1	1.057	highly up-							Transport adaptor or symportin; facilitates synchronized nuclear coimport of the two 5S-rRNA binding proteins Rpl5p and Rpl11p; required for biogenesis of the large ribosomal subunit; green fluorescent protein (GFP)-fusion protein localizes to the cytoplasm and nucleus [Source:SGD;Acc:S000002221]
YDL037C	BSC1	1.055	highly up-							Protein of unconfirmed function; similar to cell surface flocculin Flo11p; ORF exhibits genomic organization compatible with a translational readthrough-dependent mode of expression [Source:SGD;Acc:S000002195]
YGR245C	SDA1	1.023	highly up-					1		Protein required for actin organization and passage through Start; highly conserved nuclear protein; required for actin cytoskeleton organization; plays a critical role in G1 events; binds Nap1p; involved in 60S ribosome biogenesis [Source:SGD;Acc:S000003477]
YJL033W	HCA4	1.023	highly up-				1			DEAD box RNA helicase; component of the SSU; interacts with Bfr2p and Enp2p; high-copy number suppression of a U14 snoRNA processing mutant suggests an involvement in 18S rRNA synthesis [Source:SGD;Acc:S000003570]
YOL141W	PPM2	1.014	highly up-							AdoMet-dependent tRNA methyltransferase; also involved in methoxycarbonylation; required for the synthesis of wybutosine (yW), a modified guanosine found at the 3'-position adjacent to the anticodon of phe-tRNA; similarity to Ppm1p [Source:SGD;Acc:S000005501]
YKL143W	LTV1	1.013	highly up-							Component of the GSE complex; GSE is required for proper sorting of amino acid permease Gap1p; required for ribosomal small subunit export from nucleus; required for growth at low temperature [Source:SGD;Acc:S000001626]
YNL062C	GCD10	1.003	highly up-							Subunit of tRNA (1-methyladenosine) methyltransferase with Gcd14p; required for the modification of the adenine at position 58 in tRNAs, especially tRNAi-Met; first identified as a negative regulator of GCN4 expression [Source:SGD;Acc:S000005006]
YOR272W	YTM1	0.989	up-							Constituent of 66S pre-ribosomal particles; forms a complex with Nop7p and Erb1p that is required for maturation of the large ribosomal subunit; has seven C-terminal WD repeats [Source:SGD;Acc:S000005798]
YOR287C	RRP36	0.98	up-							Component of 90S preribosomes; involved in early cleavages of the 35S pre-rRNA and in production of the 40S ribosomal subunit [Source:SGD;Acc:S000005813]
YGR145W	ENP2	0.977	up-							Component of the SSU; required for pre-18S rRNA processing, biogenesis of the small ribosomal subunit; interacts with U3 snoRNA, Mpp10p and Bfr2p; contains WD repeats, and has homology to Spb1p [Source:SGD;Acc:S000003377]
YKR024C	DBP7	0.975	up-				1			Putative ATP-dependent RNA helicase of the DEAD-box family; involved in ribosomal biogenesis; required at post-transcriptional step for efficient retrotransposition; essential for growth under anaerobic conditions [Source:SGD;Acc:S000001732]
YIL096C	BMT5	0.971	up-					1		Methyltransferase required for m3U2634 methylation of the 25S rRNA; S-adenosylmethionine-dependent; associates with precursors of the 60S ribosomal subunit; predicted to be involved in ribosome biogenesis [Source:SGD;Acc:S000001358]
YIR030C	DCG1	0.946	up-							Protein of unknown function; expression is sensitive to nitrogen catabolite repression and regulated by Dal80p; contains transmembrane domain [Source:SGD;Acc:S000001469]
YPR112C	MRD1	0.932	up-							Essential conserved small ribosomal subunit (40s) synthesis factor; component of the 90S preribosome; required for production of 18S rRNA and small ribosomal subunit; contains five consensus RNA-binding domains and binds to the pre-rRNA at two sites within the 18S region [Source:SGD;Acc:S000006316]
YMR128W	ECM16	0.921	up-				1			Essential DEAH-box ATP-dependent RNA helicase specific to U3 snoRNP; predominantly nucleolar in distribution; required for 18S rRNA synthesis [Source:SGD;Acc:S000004735]
YBL039C	URA7	0.917	up-							Major CTP synthase isozyme (see also URA8); catalyzes the ATP-dependent transfer of the amide nitrogen from glutamine to UTP, forming CTP, the final step in de novo biosynthesis of pyrimidines; involved in phospholipid biosynthesis; capable of forming cytoplasmic filaments termed cytoophidium, especially during conditions of glucose depletion; URA7 has a paralog, URA8, that arose from the whole g…
YLR413W	INA1	0.91	up-							Putative protein of unknown function; not an essential gene; YLR413W has a paralog, FAT3, that arose from the whole genome duplication [Source:SGD;Acc:S000004405]
YNL141W	AAH1	0.906	up-							Adenine deaminase (adenine aminohydrolase); converts adenine to hypoxanthine; involved in purine salvage; transcriptionally regulated by nutrient levels and growth phase; Aah1p degraded upon entry into quiescence via SCF and the proteasome [Source:SGD;Acc:S000005085]
YHR197W	RIX1	0.884	up-							Component of the Rix1 complex and possibly pre-replicative complexes; required for processing of ITS2 sequences from 35S pre-rRNA; component of the pre-60S ribosomal particle with the dynein-related AAA-type ATPase Mdn1p; required for pre-replicative complex (pre-RC) formation and maintenance during DNA replication licensing; relocalizes to the cytosol in response to hypoxia; essential gene [Sour…
YHR066W	SSF1	0.884	up-							Constituent of 66S pre-ribosomal particles; required for ribosomal large subunit maturation; functionally redundant with Ssf2p; member of the Brix family; SSF1 has a paralog, SSF2, that arose from the whole genome duplication [Source:SGD;Acc:S000001108]
YCL054W	SPB1	0.882	up-							AdoMet-dependent methyltransferase; involved in rRNA processing and 60S ribosomal subunit maturation; methylates G2922 in the tRNA docking site of the large subunit rRNA and in the absence of snR52, U2921; suppressor of PAB1 mutants [Source:SGD;Acc:S000000559]
YOL124C	TRM11	0.881	up-							Catalytic subunit of adoMet-dependent tRNA methyltransferase complex; required for the methylation of the guanosine nucleotide at position 10 (m2G10) in tRNAs; contains a THUMP domain and a methyltransferase domain; another complex member is Trm112p [Source:SGD;Acc:S000005484]
YPL012W	RRP12	0.877	up-							Protein required for export of the ribosomal subunits; associates with the RNA components of the pre-ribosomes; has a role in nuclear import in association with Pse1p; also plays a role in the cell cycle and the DNA damage response; contains HEAT-repeats [Source:SGD;Acc:S000005933]
YDR021W	FAL1	0.871	up-				1			Nucleolar protein required for maturation of 18S rRNA; member of the eIF4A subfamily of DEAD-box ATP-dependent RNA helicases [Source:SGD;Acc:S000002428]
YOL144W	NOP8	0.87	up-							Nucleolar protein required for 60S ribosomal subunit biogenesis [Source:SGD;Acc:S000005504]
YHR085W	IPI1	0.863	up-							Component of the Rix1 complex and possibly pre-replicative complexes; required for processing of ITS2 sequences from 35S pre-rRNA; component of the pre-60S ribosomal particle with the dynein-related AAA-type ATPase Mdn1p; required for pre-replicative complex (pre-RC) formation and maintenance during DNA replication licensing; relocalizes to the cytosol in response to hypoxia; essential gene [Sour…
YBL042C	FUI1	0.86	up-							High affinity uridine permease, localizes to the plasma membrane; also mediates low but significant transport of the cytotoxic nucleoside analog 5-fluorouridine; not involved in uracil transport; relative distribution to the vacuole increases upon DNA replication stress [Source:SGD;Acc:S000000138]
YDL148C	NOP14	0.855	up-							Nucleolar protein; forms a complex with Noc4p that mediates maturation and nuclear export of 40S ribosomal subunits; also present in the small subunit processome complex, which is required for processing of pre-18S rRNA [Source:SGD;Acc:S000002307]
YBR141C	BMT2	0.85	up-							Nucleolar S-adenosylmethionine-dependent rRNA methyltransferase; methylates adenine (m1A) of the large subunit (LSU) rRNA at position 2142; belongs to Rossmann fold superfamily; green fluorescent protein (GFP)-fusion protein localizes to the nucleolus; YBR141C is not an essential gene [Source:SGD;Acc:S000000345]
YNL175C	NOP13	0.85	up-							Nucleolar protein found in preribosomal complexes; contains an RNA recognition motif (RRM); relative distribution to the nucleolus increases upon DNA replication stress [Source:SGD;Acc:S000005119]
YMR239C	RNT1	0.849	up-							Nuclear dsRNA-specific ribonuclease (RNase III); involved in rDNA transcription, rRNA processing and U2 snRNA 3' end formation by cleavage of a stem-loop structure at the 3' end of U2 snRNA; involved in polyadenylation-independent transcription termination; involved in the cell wall stress response, regulating the degradation of cell wall integrity and morphogenesis checkpoint genes [Source:SGD;A…
YIL019W	FAF1	0.839	up-							Protein required for pre-rRNA processing; also required for 40S ribosomal subunit assembly [Source:SGD;Acc:S000001281]
YER127W	LCP5	0.838	up-							Essential protein involved in maturation of 18S rRNA; depletion leads to inhibited pre-rRNA processing and reduced polysome levels; localizes primarily to the nucleolus [Source:SGD;Acc:S000000929]
YHR065C	RRP3	0.835	up-							Protein involved in rRNA processing; required for maturation of the 35S primary transcript of pre-rRNA and for cleavage leading to mature 18S rRNA; homologous to eIF-4a, which is a DEAD box RNA-dependent ATPase with helicase activity [Source:SGD;Acc:S000001107]
YIR032C	DAL3	0.834	up-		1					Ureidoglycolate lyase; converts ureidoglycolate to glyoxylate and urea in the third step of allantoin degradation; expression is sensitive to nitrogen catabolite repression; this enzyme is sometimes referred to $FIELD_ENCLOSERureidoglycolate hydrolase$FIELD_ENCLOSER but should not be confused with the Arabidopsis thaliana ureidoglycolate hydrolase enzyme which converts ureidoglycolate to glyoxyla…
YHR169W	DBP8	0.834	up-				1			ATPase, putative RNA helicase of the DEAD-box family; component of 90S preribosome complex involved in production of 18S rRNA and assembly of 40S small ribosomal subunit; ATPase activity stimulated by association with Esf2p [Source:SGD;Acc:S000001212]
YGL171W	ROK1	0.83	up-							RNA-dependent ATPase; involved in pre-rRNA processing at sites A0, A1, and A2, and in control of cell cycle progression; contains two upstream open reading frames (uORFs) in 5' untranslated region which regulate translation [Source:SGD;Acc:S000003139]
YBR247C	ENP1	0.827	up-							Protein associated with U3 and U14 snoRNAs; required for pre-rRNA processing and 40S ribosomal subunit synthesis; localized in the nucleus and concentrated in the nucleolus [Source:SGD;Acc:S000000451]
YLL008W	DRS1	0.808	up-							Nucleolar DEAD-box protein required for ribosome assembly and function; including synthesis of 60S ribosomal subunits; constituent of 66S pre-ribosomal particles [Source:SGD;Acc:S000003931]
YCR072C	RSA4	0.802	up-					1		WD-repeat protein involved in ribosome biogenesis; may interact with ribosomes; required for maturation and efficient intra-nuclear transport or pre-60S ribosomal subunits, localizes to the nucleolus [Source:SGD;Acc:S000000668]
YJL125C	GCD14	0.801	up-							Subunit of tRNA (1-methyladenosine) methyltransferase; required, along with Gcd10p, for the modification of the adenine at position 58 in tRNAs, especially tRNAi-Met; first identified as a negative regulator of GCN4 expression [Source:SGD;Acc:S000003661]
YDR101C	ARX1	0.8	up-							Nuclear export factor for the ribosomal pre-60S subunit; shuttling factor which directly binds FG rich nucleoporins and facilities translocation through the nuclear pore complex; interacts directly with Alb1p; responsible for Tif6p recycling defects in the absence of Rei1; associated with the ribosomal export complex [Source:SGD;Acc:S000002508]
YAL025C	MAK16	0.799	up-							Essential nuclear protein; constituent of 66S pre-ribosomal particles; required for maturation of 25S and 5.8S rRNAs; required for maintenance of M1 satellite double-stranded RNA of the L-A virus [Source:SGD;Acc:S000000023]
YMR058W	FET3	0.796	up-							Ferro-O2-oxidoreductase; multicopper oxidase that oxidizes ferrous (Fe2+) to ferric iron (Fe3+) for subsequent cellular uptake by transmembrane permease Ftr1p; required for high-affinity iron uptake and involved in mediating resistance to copper ion toxicity, belongs to class of integral membrane multicopper oxidases; protein abundance increases in response to DNA replication stress [Source:SGD;A…
YMR015C	ERG5	0.792	up-			1				C-22 sterol desaturase; a cytochrome P450 enzyme that catalyzes the formation of the C-22(23) double bond in the sterol side chain in ergosterol biosynthesis; may be a target of azole antifungal drugs [Source:SGD;Acc:S000004617]
YHR088W	RPF1	0.792	up-							Protein involved in assembly and export of the large ribosomal subunit; nucleolar protein; constituent of 66S pre-ribosomal particles; contains a sigma(70)-like motif, which is thought to bind RNA [Source:SGD;Acc:S000001130]
YPL043W	NOP4	0.792	up-							Nucleolar protein; essential for processing and maturation of 27S pre-rRNA and large ribosomal subunit biogenesis; constituent of 66S pre-ribosomal particles; contains four RNA recognition motifs (RRMs) [Source:SGD;Acc:S000005964]
YDL039C	PRM7	0.79	up-							Pheromone-regulated protein; predicted to have one transmembrane segment; promoter contains Gcn4p binding elements [Source:SGD;Acc:S000002197]
YPL126W	NAN1	0.789	up-							U3 snoRNP protein; component of the small (ribosomal) subunit (SSU) processosome containing U3 snoRNA; required for the biogenesis of18S rRNA [Source:SGD;Acc:S000006047]
YDR496C	PUF6	0.789	up-							Pumilio-homology domain protein; binds the 3' UTR of ASH1 mRNA and represses its translation, resulting in proper asymmetric localization of ASH1 mRNA; required at post-transcriptional step for efficient retrotransposition; absence results in decreased Ty1 Gag:GFP protein levels; co-sediments with the 60S ribosomal subunit and is required for its biogenesis [Source:SGD;Acc:S000002904]
YBR034C	HMT1	0.782	up-							Nuclear SAM-dependent mono- and asymmetric methyltransferase; modifies hnRNPs, including Npl3p and Hrp1p, affecting their activity and nuclear export; methylates U1 snRNP protein Snp1p and ribosomal protein Rps2p; interacts genetically with genes encoding components of Rpd3(L) and this interaction is important for Rpd3 recruitment to the subtelomeric region. [Source:SGD;Acc:S000000238]
YER145C	FTR1	0.781	up-							High affinity iron permease; involved in the transport of iron across the plasma membrane; forms complex with Fet3p; expression is regulated by iron; protein abundance increases in response to DNA replication stress [Source:SGD;Acc:S000000947]
YLL034C	RIX7	0.777	up-							Putative ATPase of the AAA family; required for export of pre-ribosomal large subunits from the nucleus; distributed between the nucleolus, nucleoplasm, and nuclear periphery depending on growth conditions [Source:SGD;Acc:S000003957]
YNL162W-A		0.776	up-							Putative protein of unknown function; identified by homology [Source:SGD;Acc:S000007624]
YDR492W	IZH1	0.771	up-							Membrane protein involved in zinc ion homeostasis; member of the four-protein IZH family; transcription is regulated directly by Zap1p, expression induced by zinc deficiency and fatty acids; deletion increases sensitivity to elevated zinc; IZH1 has a paralog, IZH4, that arose from the whole genome duplication [Source:SGD;Acc:S000002900]
YLR056W	ERG3	0.769	up-			1				C-5 sterol desaturase; glycoprotein that catalyzes the introduction of a C-5(6) double bond into episterol, a precursor in ergosterol biosynthesis; mutants are viable, but cannot grow on non-fermentable carbon sources; substrate of the HRD ubiquitin ligase [Source:SGD;Acc:S000004046]
YNR012W	URK1	0.768	up-							Uridine/cytidine kinase; component of the pyrimidine ribonucleotide salvage pathway that converts uridine into UMP and cytidine into CMP; involved in the pyrimidine deoxyribonucleotide salvage pathway, converting deoxycytidine into dCMP [Source:SGD;Acc:S000005295]
YDL153C	SAS10	0.766	up-							Subunit of U3-containing Small Subunit (SSU) processome complex; involved in production of 18S rRNA and assembly of small ribosomal subunit; disrupts silencing when overproduced; mutant has increased aneuploidy tolerance; essential gene [Source:SGD;Acc:S000002312]
YIL091C	UTP25	0.763	up-							Nucleolar protein; required for 35S pre-RNA processing and 40S ribosomal subunit biogenesis [Source:SGD;Acc:S000001353]
YGR159C	NSR1	0.762	up-					1		Nucleolar protein that binds nuclear localization sequences; required for pre-rRNA processing and ribosome biogenesis [Source:SGD;Acc:S000003391]
YKL099C	UTP11	0.76	up-							Subunit of U3-containing Small Subunit (SSU) processome complex; involved in production of 18S rRNA and assembly of small ribosomal subunit [Source:SGD;Acc:S000001582]
YML093W	UTP14	0.76	up-							Subunit of U3-containing Small Subunit (SSU) processome complex; involved in production of 18S rRNA and assembly of small ribosomal subunit [Source:SGD;Acc:S000004558]
YOR056C	NOB1	0.758	up-							Protein involved in proteasomal and 40S ribosomal subunit biogenesis; required for cleavage of the 20S pre-rRNA to generate the mature 18S rRNA; cleavage is activated by Fun12p, a GTPase and translation initiation factor; relocalizes from nucleus to nucleolus upon DNA replication stress [Source:SGD;Acc:S000005582]
YIR029W	DAL2	0.747	up-		1					Allantoicase; converts allantoate to urea and ureidoglycolate in the second step of allantoin degradation; expression sensitive to nitrogen catabolite repression and induced by allophanate, an intermediate in allantoin degradation [Source:SGD;Acc:S000001468]
YIL169C		0.745	up-							Putative protein of unknown function; serine/threonine rich and highly similar to YOL155C, a putative glucan alpha-1,4-glucosidase; transcript is induced in both high and low pH environments; YIL169C is a non-essential gene [Source:SGD;Acc:S000001431]
YLR196W	PWP1	0.743	up-					1		Protein with WD-40 repeats involved in rRNA processing; associates with trans-acting ribosome biogenesis factors; similar to beta-transducin superfamily [Source:SGD;Acc:S000004186]
YFL023W	BUD27	0.741	up-							Unconventional prefoldin protein involved in translation initiation; required for correct assembly of RNAP I, II, and III in an Rpb5p-dependent manner; shuttles between nucleus and cytoplasm; mutants have inappropriate expression of nutrient sensitive genes due to translational derepression of Gcn4p transcription factor; diploid mutants show random budding; ortholog of human URI/RMP [Source:SGD;A…
YDL031W	DBP10	0.732	up-				1	1		Putative ATP-dependent RNA helicase of the DEAD-box protein family; constituent of 66S pre-ribosomal particles; essential protein involved in ribosome biogenesis [Source:SGD;Acc:S000002189]
YFL051C		0.727	up-							Putative protein of unknown function; YFL051C is not an essential gene [Source:SGD;Acc:S000001843]
YDR299W	BFR2	0.723	up-							Component of the SSU and 90S preribosomes; involved in pre-18S rRNA processing; binds to U3 snoRNA and Mpp10p; multicopy suppressor of sensitivity to Brefeldin A; expression is induced during lag phase and also by cold shock [Source:SGD;Acc:S000002707]
YNL182C	IPI3	0.718	up-							Component of the Rix1 complex and pre-replicative complexes (pre-RCs); required for processing of ITS2 sequences from 35S pre-rRNA; component of the pre-60S ribosomal particle with the dynein-related AAA-type ATPase Mdn1p; required for pre-RC formation and maintenance during DNA replication licensing; highly conserved protein which contains several WD40 motifs; IPI3 is an essential gene; other me…
YOL010W	RCL1	0.717	up-							Endonuclease that cleaves pre-rRNA at site A2 for 18S rRNA biogenesis; subunit of U3-containing 90S preribosome processome complex involved in small ribosomal subunit assembly; stimulates Bms1p GTPase and U3 binding activity; similar to RNA cyclase-like proteins but no cyclase activity detected [Source:SGD;Acc:S000005370]
YGR103W	NOP7	0.715	up-							Component of several different pre-ribosomal particles; forms a complex with Ytm1p and Erb1p that is required for maturation of the large ribosomal subunit; required for exit from G<sub>0</sub> and the initiation of cell proliferation [Source:SGD;Acc:S000003335]
YBR203W	COS111	0.714	up-							Protein required for antifungal drug ciclopirox olamine resistance; not related to the subtelomerically-encoded COS family; the authentic, non-tagged protein is detected in highly purified mitochondria in high-throughput studies [Source:SGD;Acc:S000000407]
YHR007C	ERG11	0.714	up-			1				Lanosterol 14-alpha-demethylase; catalyzes the C-14 demethylation of lanosterol to form 4,4''-dimethyl cholesta-8,14,24-triene-3-beta-ol in the ergosterol biosynthesis pathway; member of the cytochrome P450 family; associated and coordinately regulated with the P450 reductase Ncp1p [Source:SGD;Acc:S000001049]
YER006W	NUG1	0.714	up-							GTPase that associates with nuclear 60S pre-ribosomes; required for export of 60S ribosomal subunits from the nucleus [Source:SGD;Acc:S000000808]
YOR119C	RIO1	0.713	up-							Serine kinase involved in cell cycling and pre-rRNA processing; associated with late pre-40S particles via its conserved C-terminal domain and participates in late 40S biogenesis; association with pre-40S particles regulated by its catalytic ATPase site and likely occurs after the release of Rio2p from these particles; involved in cell cycle progression and processing of the 20S pre-rRNA into mat…
YPR144C	NOC4	0.713	up-							Nucleolar protein; forms a complex with Nop14p that mediates maturation and nuclear export of 40S ribosomal subunits; relocalizes to the cytosol in response to hypoxia [Source:SGD;Acc:S000006348]
YGR087C	PDC6	0.71	up-	1						Minor isoform of pyruvate decarboxylase; decarboxylates pyruvate to acetaldehyde, involved in amino acid catabolism; transcription is glucose- and ethanol-dependent, and is strongly induced during sulfur limitation [Source:SGD;Acc:S000003319]. The third isozyme, Pdc6p, is not expressed during glucose fermentation and seems to be functional during growth on nonfermentable carbon sources (1). Trans…
YNR053C	NOG2	0.71	up-							Putative GTPase; associates with pre-60S ribosomal subunits in the nucleolus and is required for their nuclear export and maturation [Source:SGD;Acc:S000005336]
YCR057C	PWP2	0.706	up-							Conserved 90S pre-ribosomal component; essential for proper endonucleolytic cleavage of the 35 S rRNA precursor at A0, A1, and A2 sites; contains eight WD-repeats; PWP2 deletion leads to defects in cell cycle and bud morphogenesis [Source:SGD;Acc:S000000653]
YLR336C	SGD1	0.703	up-							Essential nuclear protein; required for biogenesis of the small ribosomal subunit; has a possible role in the osmoregulatory glycerol response; putative homolog of human NOM1 which is implicated in acute myeloid leukemia [Source:SGD;Acc:S000004328]
YPL217C	BMS1	0.703	up-							GTPase required for ribosomal subunit synthesis and rRNA processing; required for synthesis of 40S ribosomal subunits and for processing the 35S pre-rRNA at sites A0, A1, and A2; interacts with Rcl1p, which stimulates its GTPase and U3 snoRNA binding activities; has similarity to Tsr1p [Source:SGD;Acc:S000006138]
YDL210W	UGA4	0.702	up-							GABA (gamma-aminobutyrate) permease; serves as a GABA transport protein involved in the utilization of GABA as a nitrogen source; catalyzes the transport of putrescine and delta-aminolevulinic acid (ALA); localized to the vacuolar membrane [Source:SGD;Acc:S000002369]
YER082C	UTP7	0.702	up-							Nucleolar protein; component of the small subunit (SSU) processome containing the U3 snoRNA that is involved in processing of pre-18S rRNA [Source:SGD;Acc:S000000884]
YDR312W	SSF2	0.701	up-							Protein required for ribosomal large subunit maturation; functionally redundant with Ssf1p; member of the Brix family; SSF2 has a paralog, SSF1, that arose from the whole genome duplication [Source:SGD;Acc:S000002720]
YKL014C	URB1	0.7	up-							Protein required for the normal accumulation of 25S and 5.8S rRNAs; nucleolar protein; associated with the 27SA2 pre-ribosomal particle; proposed to be involved in the biogenesis of the 60S ribosomal subunit [Source:SGD;Acc:S000001497]
YLL011W	SOF1	0.695	up-							Protein required for biogenesis of 40S (small) ribosomal subunit; has similarity to the beta subunit of trimeric G-proteins and the splicing factor Prp4p; essential gene [Source:SGD;Acc:S000003934]
YGL120C	PRP43	0.694	up-				1			RNA helicase in the DEAH-box family; functions in both RNA polymerase I and polymerase II transcript metabolism; catalyzes removal of U2, U5, and U6 snRNPs from the postsplicing lariat-intron ribonucleoprotein complex; required for efficient biogenesis of both small- and large-subunit rRNAs; acts with Sqs1p to promote 20S to 18S rRNA processing catalyzed by endonuclease Nob1p [Source:SGD;Acc:S000…
YJL098W	SAP185	0.693	up-							Protein that forms a complex with the Sit4p protein phosphatase; required for Sit4p function; member of a family of similar proteins including Sap4p, Sap155p, and Sap190p; SAP185 has a paralog, SAP190, that arose from the whole genome duplication [Source:SGD;Acc:S000003634]
YIL104C	SHQ1	0.691	up-							Chaperone protein; required for the assembly of box H/ACA snoRNPs and thus for pre-rRNA processing; functions as an RNA mimic; forms a complex with Naf1p and interacts with H/ACA snoRNP components Nhp2p and Cbf5p; homology with known Hsp90p cochaperones; relocalizes to the cytosol in response to hypoxia [Source:SGD;Acc:S000001366]
YDR060W	MAK21	0.69	up-							Constituent of 66S pre-ribosomal particles; required for large (60S) ribosomal subunit biogenesis; acts as part of a Mak21p-Noc2p-Rrp5p module that associates with nascent pre-rRNA during transcription and has a role in bigenesis of the large ribosomal subunit; involved in nuclear export of pre-ribosomes; required for maintenance of dsRNA virus; homolog of human CAATT-binding protein [Source:SGD;…
YCR054C	CTR86	0.689	up-							Essential protein of unknown function; with orthologs in Ashbya gossypii and Candida albicans; similar to human ATXN10, mutations in which cause spinocerebellar ataxia type 10; codon usage corresponds to that observed for yeast genes expressed at low levels; relative distribution to the nucleus increases upon DNA replication stress [Source:SGD;Acc:S000000650]
YER126C	NSA2	0.689	up-							Protein constituent of 66S pre-ribosomal particles; contributes to processing of the 27S pre-rRNA [Source:SGD;Acc:S000000928]
YDR365C	ESF1	0.688	up-							Nucleolar protein involved in pre-rRNA processing; depletion causes severely decreased 18S rRNA levels [Source:SGD;Acc:S000002773]
YGR079W		0.688	up-							Putative protein of unknown function; YGR079W is not an essential gene [Source:SGD;Acc:S000003311]
YBR271W	EFM2	0.687	up-					1		S-adenosylmethionine-dependent methyltransferase; seven-beta-strand lysine methyltransferase which dimethylates translation elongation factor EF2 (Eft1p and Eft2p) at lysine 613 and methylates EF3 (Yef3p) at lysine 187; green fluorescent protein (GFP)-fusion protein localizes to the cytoplasm; involved in regulation of translational termination; predicted involvement in ribosome biogenesis [Sourc…
YLR002C	NOC3	0.685	up-							Subunit of a nuclear complex with Noc2p and pre-replicative complexes; the Noc2p-Noc3p complex binds to 66S ribosomal precursors to mediate their maturation and intranuclear transport; binds to chromatin at active replication origins, and is required for pre-RC formation and maintenance during DNA replication licensing [Source:SGD;Acc:S000003992]
YOR004W	UTP23	0.683	up-							Component of the small subunit processome; involved in 40S ribosomal subunit biogenesis; interacts with snR30 and is required for dissociation of snR30 from large pre-ribosomal particles; has homology to PINc domain protein Fcf1p, although the PINc domain of Utp23p is not required for function; essential protein [Source:SGD;Acc:S000005530]
YHR052W	CIC1	0.679	up-							Essential protein that interacts with proteasome components; has a potential role in proteasome substrate specificity; also copurifies with 66S pre-ribosomal particles [Source:SGD;Acc:S000001094]
YKR081C	RPF2	0.679	up-							Essential protein involved in rRNA maturation and ribosomal assembly; involved in the processing of pre-rRNA and the assembly of the 60S ribosomal subunit; interacts with ribosomal protein L11; localizes predominantly to the nucleolus; constituent of 66S pre-ribosomal particles [Source:SGD;Acc:S000001789]
YJL069C	UTP18	0.679	up-							Small-subunit processome protein involved in pre-18S rRNA maturation; part of a subunit of the 90S preribosomal particle capable of interacting directly with the 5' ETS of the 35S pre-rRNA; contains WD40 repeats [Source:SGD;Acc:S000003605]
YMR049C	ERB1	0.679	up-							Constituent of 66S pre-ribosomal particles; forms a complex with Nop7p and Ytm1p that is required for maturation of the large ribosomal subunit; required for maturation of the 25S and 5.8S ribosomal RNAs; homologous to mammalian Bop1 [Source:SGD;Acc:S000004652]
YGR271C-A	EFG1	0.678	up-							Essential protein required for maturation of 18S rRNA; null mutant is sensitive to hydroxyurea and is delayed in recovering from alpha-factor arrest; green fluorescent protein (GFP)-fusion protein localizes to the nucleolus [Source:SGD;Acc:S000007608]
YMR290C	HAS1	0.675	up-				1			ATP-dependent RNA helicase; involved in the biogenesis of 40S and 60S ribosome subunits; localizes to both the nuclear periphery and nucleolus; highly enriched in nuclear pore complex fractions; constituent of 66S pre-ribosomal particles [Source:SGD;Acc:S000004903]
YDR184C	ATC1	0.674	up-							Nuclear protein; possibly involved in regulation of cation stress responses and/or in the establishment of bipolar budding pattern; relative distribution to the nucleus decreases upon DNA replication stress [Source:SGD;Acc:S000002592]
YNL110C	NOP15	0.673	up-							Constituent of 66S pre-ribosomal particles; involved in 60S ribosomal subunit biogenesis; localizes to both nucleolus and cytoplasm [Source:SGD;Acc:S000005054]
YJL198W	PHO90	0.672	up-							Low-affinity phosphate transporter; acts upstream of Pho81p in regulation of the PHO pathway; deletion of pho84, pho87, pho89, pho90, and pho91 causes synthetic lethality; transcription independent of Pi and Pho4p activity; overexpression results in vigorous growth; PHO90 has a paralog, PHO87, that arose from the whole genome duplication [Source:SGD;Acc:S000003734]
YDR120C	TRM1	0.672	up-							tRNA methyltransferase; two forms of protein are made by alternative translation starts; localizes to both nucleus and mitochondrion to produce modified base N2,N2-dimethylguanosine in tRNAs in both compartments; nuclear Trm1p is evenly distributed around inner membrane in WT, but mislocalizes as puncta near ER-nucleus junctions in spindle pole body (SPB) mutants; both Trm1p inner nuclear membran…
YLR214W	FRE1	0.672	up-							Ferric reductase and cupric reductase; reduces siderophore-bound iron and oxidized copper prior to uptake by transporters; expression induced by low copper and iron levels [Source:SGD;Acc:S000004204]
YML060W	OGG1	0.671	up-							Nuclear and mitochondrial glycosylase/lyase; specifically excises 7,8-dihydro-8-oxoguanine residues located opposite cytosine or thymine residues in DNA, repairs oxidative damage to mitochondrial DNA, contributes to UVA resistance [Source:SGD;Acc:S000004525]
YBR267W	REI1	0.67	up-							Cytoplasmic pre-60S factor; required for the correct recycling of shuttling factors Alb1, Arx1 and Tif6 at the end of the ribosomal large subunit biogenesis; involved in bud growth in the mitotic signaling network [Source:SGD;Acc:S000000471]
YMR185W	RTP1	0.668	up-							Protein required for the nuclear import and biogenesis of RNA pol II; conflicting evidence on whether null mutant is viable with elongated buds, or inviable; interacts with Rpb2, Rpb3, Nup116p, Nup100p and components of the R2TP complex (Rvb1p, Rvb2p, Pih1p); similar to human TMCO7 gene [Source:SGD;Acc:S000004797]
YBR142W	MAK5	0.666	up-				1			Essential nucleolar protein; putative DEAD-box RNA helicase required for maintenance of M1 dsRNA virus; involved in biogenesis of large (60S) ribosomal subunits [Source:SGD;Acc:S000000346]
YOL080C	REX4	0.666	up-							Putative RNA exonuclease; possibly involved in pre-rRNA processing and ribosome assembly [Source:SGD;Acc:S000005440]
YLR276C	DBP9	0.664	up-				1			DEAD-box protein required for 27S rRNA processing; exhibits DNA, RNA and DNA/RNA helicase activities; ATPase activity shows preference for DNA over RNA; DNA helicase activity abolished by mutation in RNA-binding domain [Source:SGD;Acc:S000004266]
YHR170W	NMD3	0.663	up-							Protein involved in nuclear export of the large ribosomal subunit; acts as a Crm1p-dependent adapter protein for export of nascent ribosomal subunits through the nuclear pore complex [Source:SGD;Acc:S000001213]
YCR047C	BUD23	0.661	up-							Methyltransferase; methylates residue G1575 of 18S rRNA; required for rRNA processing and nuclear export of 40S ribosomal subunits independently of methylation activity; diploid mutant displays random budding pattern [Source:SGD;Acc:S000000643]
YGR128C	UTP8	0.66	up-							Nucleolar protein required for export of tRNAs from the nucleus; also copurifies with the small subunit (SSU) processome containing the U3 snoRNA that is involved in processing of pre-18S rRNA [Source:SGD;Acc:S000003360]
YDL060W	TSR1	0.659	up-							Protein required for processing of 20S pre-rRNA in the cytoplasm; associates with pre-40S ribosomal particles; inhibits the premature association of 60S subunits with assembling 40S subunits in the cytoplasm; similar to Bms1p; relocalizes from nucleus to cytoplasm upon DNA replication stress [Source:SGD;Acc:S000002218]
YOR095C	RKI1	0.659	up-							Ribose-5-phosphate ketol-isomerase; catalyzes the interconversion of ribose 5-phosphate and ribulose 5-phosphate in the pentose phosphate pathway; participates in pyridoxine biosynthesis [Source:SGD;Acc:S000005621]
YDR465C	RMT2	0.659	up-							Arginine N5 methyltransferase; methylates ribosomal protein Rpl12 (L12) on Arg67; relative distribution to the nucleus increases upon DNA replication stress [Source:SGD;Acc:S000002873]
YCR016W		0.657	up-					1		Putative protein of unknown function; green fluorescent protein (GFP)-fusion protein localizes to the nucleolus and nucleus; predicted to be involved in ribosome biogenesis [Source:SGD;Acc:S000000609]
YHR092C	HXT4	0.656	up-	1						High-affinity glucose transporter; member of the major facilitator superfamily, expression is induced by low levels of glucose and repressed by high levels of glucose; HXT4 has a paralog, HXT7, that arose from the whole genome duplication [Source:SGD;Acc:S000001134]
YHR070W	TRM5	0.654	up-							tRNA(m(1)G37)methyltransferase; methylates a tRNA base adjacent to the anticodon that has a role in prevention of frameshifting; highly conserved across Archaea, Bacteria, and Eukarya [Source:SGD;Acc:S000001112]
YIR026C	YVH1	0.654	up-							Protein phosphatase; involved in vegetative growth at low temperatures, sporulation, and glycogen accumulation; mutants are defective in 60S ribosome assembly; member of the dual-specificity family of protein phosphatases [Source:SGD;Acc:S000001465]
YJL010C	NOP9	0.653	up-							Essential subunit of U3-containing 90S preribosome; involved in production of 18S rRNA and assembly of small ribosomal subunit; also part of pre-40S ribosome and required for its export into cytoplasm; binds RNA and contains pumilio domain [Source:SGD;Acc:S000003547]
YDR398W	UTP5	0.652	up-							Subunit of U3-containing Small Subunit (SSU) processome complex; involved in production of 18S rRNA and assembly of small ribosomal subunit [Source:SGD;Acc:S000002806]
YMR014W	BUD22	0.649	up-							Protein required for rRNA maturation and ribosomal subunit biogenesis; required for 18S rRNA maturation; also required for small ribosomal subunit biogenesis; cosediments with pre-ribosomal particles; mutation decreases efficiency of +1 Ty1 frameshifting and transposition, and affects budding pattern [Source:SGD;Acc:S000004616]
YGL169W	SUA5	0.648	up-							Protein involved in threonylcarbamoyl adenosine biosynthesis; Sua5p and Qri7p are necessary and sufficient for RNA t6A modification in vitro; null mutant lacks N6-threonylcarbamoyl adenosine (t6A) modification in the anticodon loop of ANN-decoding tRNA; member of conserved YrdC/Sua5 family; binds single-stranded telomeric DNA and null mutant has abnormal telomere length [Source:SGD;Acc:S000003137]
YDR083W	RRP8	0.648	up-							Nucleolar S-adenosylmethionine-dependent rRNA methyltransferase; methylates adenine (m1A) of the large subunit (LSU) rRNA at position 645; involved in pre-rRNA cleavage at site A2; mutation is synthetically lethal with a gar1 mutation; deletion disrupts telomere maintenance by influencing the expression of neighboring gene STN1 [Source:SGD;Acc:S000002490]
YLR401C	DUS3	0.648	up-							Dihydrouridine synthase; member of a widespread family of conserved proteins including Smm1p, Dus1p, and Dus4p; contains a consensus oleate response element (ORE) in its promoter region; forms nuclear foci upon DNA replication stress [Source:SGD;Acc:S000004393]
YPL052W	OAZ1	0.646	up-							Regulator of ornithine decarboxylase Spe1p; antizyme that binds to Spe1p to stimulate ubiquitin-independent degradation by the proteasome; binding of polyamines to nascent Oaz1p during translation stimulates +1 ribosomal frameshifting, allowing translation of full-length Oaz1p [Source:SGD;Acc:S000005973]
YPL093W	NOG1	0.646	up-							Putative GTPase; associates with free 60S ribosomal subunits in the nucleolus and is required for 60S ribosomal subunit biogenesis; constituent of 66S pre-ribosomal particles; member of the ODN family of nucleolar G-proteins [Source:SGD;Acc:S000006014]
YNL132W	KRE33	0.646	up-							Protein required for biogenesis of the small ribosomal subunit; heterozygous mutant shows haploinsufficiency in K1 killer toxin resistance; essential gene; NAT10, the human homolog, implicated in several types of cancer and premature aging. [Source:SGD;Acc:S000005076]
YBR155W	CNS1	0.645	up-							TPR-containing co-chaperone; binds both Hsp82p (Hsp90) and Ssa1p (Hsp70) and stimulates the ATPase activity of SSA1, ts mutants reduce Hsp82p function while over expression suppresses the phenotypes of an HSP82 ts allele and a cpr7 deletion [Source:SGD;Acc:S000000359]
YDR123C	INO2	0.643	up-							Transcription factor; component of the heteromeric Ino2p/Ino4p basic helix-loop-helix transcription activator that binds inositol/choline-responsive elements (ICREs), required for derepression of phospholipid biosynthetic genes in response to inositol depletion; involved in diauxic shift [Source:SGD;Acc:S000002530]
YLR129W	DIP2	0.643	up-							Nucleolar protein; specifically associated with the U3 snoRNA, part of the large ribonucleoprotein complex known as the small subunit (SSU) processome, required for 18S rRNA biogenesis, part of the active pre-rRNA processing complex [Source:SGD;Acc:S000004119]
YNL227C	JJJ1	0.641	up-					1		Co-chaperone that stimulates the ATPase activity of Ssa1p; required for a late step of ribosome biogenesis; associated with the cytosolic large ribosomal subunit; contains a J-domain; mutation causes defects in fluid-phase endocytosis [Source:SGD;Acc:S000005171]
YDR449C	UTP6	0.641	up-							Nucleolar protein; component of the small subunit (SSU) processome containing the U3 snoRNA that is involved in processing of pre-18S rRNA [Source:SGD;Acc:S000002857]
YDR087C	RRP1	0.639	up-							Essential evolutionarily conserved nucleolar protein; necessary for biogenesis of 60S ribosomal subunits and for processing of pre-rRNAs to mature rRNA; associated with several distinct 66S pre-ribosomal particles [Source:SGD;Acc:S000002494]
YDR324C	UTP4	0.635	up-							Subunit of U3-containing 90S preribosome and SSU processome complexes; involved in production of 18S rRNA and assembly of small ribosomal subunit; member of t-Utp subcomplex involved with transcription of 35S rRNA transcript; Small Subunit processome is also known as SSU processome [Source:SGD;Acc:S000002732]
YNR038W	DBP6	0.635	up-				1	1		Essential protein involved in ribosome biogenesis; putative ATP-dependent RNA helicase of the DEAD-box protein family [Source:SGD;Acc:S000005321]
YBR067C	TIP1	0.633	up-			1				Major cell wall mannoprotein with possible lipase activity; transcription is induced by heat- and cold-shock; member of the Srp1p/Tip1p family of serine-alanine-rich proteins [Source:SGD;Acc:S000000271]
YMR131C	RRB1	0.633	up-					1		Nuclear protein involved in early steps of ribosome biogenesis; physically interacts with the ribosomal protein Rpl3p; essential gene [Source:SGD;Acc:S000004738]
YBL004W	UTP20	0.632	up-							Component of the small-subunit (SSU) processome; SSU processome is involved in the biogenesis of the 18S rRNA [Source:SGD;Acc:S000000100]
YOR374W	ALD4	0.631	up-	1						Mitochondrial aldehyde dehydrogenase; required for growth on ethanol and conversion of acetaldehyde to acetate; phosphorylated; activity is K+ dependent; utilizes NADP+ or NAD+ equally as coenzymes; expression is glucose repressed; can substitute for cytosolic NADP-dependent aldehyde dehydrogenase when directed to the cytosol [Source:SGD;Acc:S000005901]
YKR056W	TRM2	0.631	up-							tRNA methyltransferase; 5-methylates the uridine residue at position 54 of tRNAs and may also have a role in tRNA stabilization or maturation; endo-exonuclease with a role in DNA repair [Source:SGD;Acc:S000001764]
YOR340C	RPA43	0.631	up-							RNA polymerase I subunit A43 [Source:SGD;Acc:S000005867]
YDL167C	NRP1	0.629	up-					1		Putative RNA binding protein of unknown function; localizes to stress granules induced by glucose deprivation; predicted to be involved in ribosome biogenesis [Source:SGD;Acc:S000002326]
YHR148W	IMP3	0.628	up-							Component of the SSU processome; SSU processome is required for pre-18S rRNA processing, essential protein that interacts with Mpp10p and mediates interactions of Imp4p and Mpp10p with U3 snoRNA [Source:SGD;Acc:S000001191]
YDR412W	RRP17	0.625	up-							Component of the pre-60S pre-ribosomal particle; required for cell viability under standard (aerobic) conditions but not under anaerobic conditions; exonuclease required for 5&#8242; end processing of pre-60S ribosomal RNA [Source:SGD;Acc:S000002820]
YLR435W	TSR2	0.619	up-							Protein with a potential role in pre-rRNA processing [Source:SGD;Acc:S000004427]
YMR006C	PLB2	0.618	up-							Phospholipase B (lysophospholipase) involved in lipid metabolism; displays transacylase activity in vitro; overproduction confers resistance to lysophosphatidylcholine [Source:SGD;Acc:S000004608]
YGR280C	PXR1	0.618	up-							Essential protein involved in rRNA and snoRNA maturation; competes with TLC1 RNA for binding to Est2p, suggesting a role in negative regulation of telomerase; human homolog inhibits telomerase; contains a G-patch RNA interacting domain [Source:SGD;Acc:S000003512]
YNL313C	EMW1	0.617	up-							Essential conserved protein with a role in cell wall integrity; contains six TPR (tetratricopeptide repeat) domains clustered in the C-terminal region; conditional mutant is suppressed by overexpression of GFA1; protein abundance increases in response to DNA replication stress [Source:SGD;Acc:S000005257]
YML113W	DAT1	0.617	up-							DNA binding protein that recognizes oligo(dA).oligo(dT) tracts; Arg side chain in its N-terminal pentad Gly-Arg-Lys-Pro-Gly repeat is required for DNA-binding; relocalizes to the cytosol in response to hypoxia; not essential for viability [Source:SGD;Acc:S000004581]
YNL111C	CYB5	0.616	up-							Cytochrome b5; involved in the sterol and lipid biosynthesis pathways; acts as an electron donor to support sterol C5-6 desaturation [Source:SGD;Acc:S000005055]
YMR211W	DML1	0.614	up-							Essential protein involved in mtDNA inheritance; may also function in the partitioning of the mitochondrial organelle or in the segregation of chromosomes, exhibits regions similar to members of a GTPase family [Source:SGD;Acc:S000004824]
YMR229C	RRP5	0.611	up-							RNA binding protein involved in synthesis of both 18S and 5.8S rRNAs; component of both the ribosomal small subunit (SSU) processosome and the 90S preribosome; acts as part of a Mak21p-Noc2p-Rrp5p module that associates with nascent pre-rRNA during transcription and has a role in bigenesis of the large ribosomal subunit; has binding preference for single stranded tracts of U's; relocalizes from n…
YNL299W	TRF5	0.61	up-							Non-canonical poly(A) polymerase; involved in nuclear RNA degradation as a component of the TRAMP complex; catalyzes polyadenylation of hypomodified tRNAs, and snoRNA and rRNA precursors; overlapping but non-redundant functions with Pap2p [Source:SGD;Acc:S000005243]
YOR274W	MOD5	0.61	up-							Delta 2-isopentenyl pyrophosphate:tRNA isopentenyl transferase; required for biosynthesis of isopentenyladenosine in mitochondrial and cytoplasmic tRNAs; also has a role in tRNA gene-mediated silencing; gene encodes two isozymic forms; converts to a prion form, prion conversion contributes to azole antifungal resistance by upregulating ergosterol biosynthesis; homolog of human TRIT1, a mutation i…
YGR175C	ERG1	0.607	up-			1				Squalene epoxidase; catalyzes the epoxidation of squalene to 2,3-oxidosqualene; plays an essential role in the ergosterol-biosynthesis pathway and is the specific target of the antifungal drug terbinafine [Source:SGD;Acc:S000003407]
YCL059C	KRR1	0.607	up-							Nucleolar protein required for rRNA synthesis and ribosomal assembly; required for the synthesis of 18S rRNA and for the assembly of 40S ribosomal subunit; essential gene [Source:SGD;Acc:S000000564]
YOR206W	NOC2	0.606	up-					1		Protein involved in ribosome biogenesis; forms a nucleolar complex with Mak21p that binds to 90S and 66S pre-ribosomes; forms a nuclear complex with Noc3p that binds to 66S pre-ribosomes; both complexes mediate intranuclear transport of ribosomal precursors; acts as part of a Mak21p-Noc2p-Rrp5p module that associates with nascent pre-rRNA during transcription and has a role in bigenesis of the la…
YJR097W	JJJ3	0.605	up-							Protein of unknown function; contains a CSL Zn finger and a DnaJ-domain; involved in diphthamide biosynthesis; ortholog human Dph4 [Source:SGD;Acc:S000003858]
YCL036W	GFD2	0.603	up-							Protein of unknown function; identified as a high-copy suppressor of a dbp5 mutation; GFD2 has a paralog, YDR514C, that arose from the whole genome duplication [Source:SGD;Acc:S000000541]
YJR002W	MPP10	0.601	up-							Component of the SSU processome and 90S preribosome; required for pre-18S rRNA processing, interacts with and controls the stability of Imp3p and Imp4p, essential for viability; similar to human Mpp10p [Source:SGD;Acc:S000003762]
YLR014C	PPR1	0.6	up-							Zinc finger transcription factor; contains a Zn(2)-Cys(6) binuclear cluster domain, positively regulates transcription of URA1, URA3, URA4, and URA10, which are involved in de novo pyrimidine biosynthesis, in response to pyrimidine starvation; activity may be modulated by interaction with Tup1p [Source:SGD;Acc:S000004004]
YGR187C	HGH1	0.598	up-					1		Nonessential protein of unknown function; predicted to be involved in ribosome biogenesis; green fluorescent protein (GFP)-fusion protein localizes to the cytoplasm; similar to mammalian BRP16 (Brain protein 16); relative distribution to the nucleus increases upon DNA replication stress [Source:SGD;Acc:S000003419]
YNL022C	RCM1	0.594	up-							rRNA m5C methyltransferase; methylates cytosine at position 2278 of 25S rRNA while Nop2p methylates cytosine at position 2870; contains seven beta-strand methyltransferase motif; localized to the nucleolus; interacts with Trm112p; homolog of NSUN5A, a human gene which is deleted in Williams-Beuren Syndrome [Source:SGD;Acc:S000004967]
YNL075W	IMP4	0.592	up-							Component of the SSU processome; SSU processome is required for pre-18S rRNA processing; interacts with Mpp10p; member of a superfamily of proteins that contain a sigma(70)-like motif and associate with RNAs [Source:SGD;Acc:S000005019]
YER002W	NOP16	0.592	up-							Constituent of 66S pre-ribosomal particles; involved in 60S ribosomal subunit biogenesis [Source:SGD;Acc:S000000804]
YDR361C	BCP1	0.589	up-							Essential protein involved in nuclear export of Mss4p; Mss4p is a lipid kinase that generates phosphatidylinositol 4,5-biphosphate and plays a role in actin cytoskeleton organization and vesicular transport [Source:SGD;Acc:S000002769]
YNL023C	FAP1	0.589	up-							Protein that binds to Fpr1p; confers rapamycin resistance by competing with rapamycin for Fpr1p binding; accumulates in the nucleus upon treatment of cells with rapamycin; has similarity to D. melanogaster shuttle craft and human NFX1 [Source:SGD;Acc:S000004968]
YER110C	KAP123	0.586	up-							Karyopherin beta; mediates nuclear import of ribosomal proteins prior to assembly into ribosomes and import of histones H3 and H4; localizes to the nuclear pore, nucleus, and cytoplasm; exhibits genetic interactions with RAI1 [Source:SGD;Acc:S000000912]
YGR030C	POP6	0.586	up-							Subunit of both RNase MRP and nuclear RNase P; forms a soluble heterodimer with Pop7p that binds P3 domain of RNase MRP and RNase P RNAs; RNase MRP cleaves pre-rRNA, while nuclear RNase P cleaves tRNA precursors to generate mature 5' ends and facilitates turnover of nuclear RNAs; relocalizes to the cytosol in response to hypoxia [Source:SGD;Acc:S000003262]
YML075C	HMG1	0.585	up-							HMG-CoA reductase; catalyzes the conversion of HMG-CoA to mevalonate, which is a rate-limiting step in sterol biosynthesis; one of two isozymes; localizes to the nuclear envelope; overproduction induces the formation of karmellae; forms foci at the nuclear periphery upon DNA replication stress; HMG1 has a paralog, HMG2, that arose from the whole genome duplication [Source:SGD;Acc:S000004540]
YJL122W	ALB1	0.585	up-							Shuttling pre-60S factor; involved in the biogenesis of ribosomal large subunit; interacts directly with Arx1p; responsible for Tif6p recycling defects in absence of Rei1p [Source:SGD;Acc:S000003658]
YJR055W	HIT1	0.584	up-							Protein involved in C/D snoRNP assembly; regulates abundance of Rsa1p; required for growth at high temperature; similar to human ZNHIT3 [Source:SGD;Acc:S000003816]
YMR093W	UTP15	0.584	up-							Nucleolar protein; component of the small subunit (SSU) processome containing the U3 snoRNA that is involved in processing of pre-18S rRNA [Source:SGD;Acc:S000004699]
YNL308C	KRI1	0.581	up-					1		Essential nucleolar protein required for 40S ribosome biogenesis; associate with snR30; physically and functionally interacts with Krr1p [Source:SGD;Acc:S000005252]
YAR068W		0.578	up-							Fungal-specific protein of unknown function; induced in respiratory-deficient cells; YAR068W has a paralog, YHR214W-A, that arose from a segmental duplication [Source:SGD;Acc:S000000091]
YGR060W	ERG25	0.577	up-			1				C-4 methyl sterol oxidase; catalyzes the first of three steps required to remove two C-4 methyl groups from an intermediate in ergosterol biosynthesis; mutants accumulate the sterol intermediate 4,4-dimethylzymosterol [Source:SGD;Acc:S000003292]
YGR200C	ELP2	0.576	up-							Subunit of Elongator complex; Elongator is required for modification of wobble nucleosides in tRNA; target of Kluyveromyces lactis zymocin [Source:SGD;Acc:S000003432]
YNL207W	RIO2	0.575	up-							Essential serine kinase involved in the processing of 20S pre-rRNA; involved in the processing of the 20S pre-rRNA into mature 18S rRNA; has similarity to Rio1p [Source:SGD;Acc:S000005151]
YGR283C		0.574	up-					1		Putative methyltransferase; may interact with ribosomes, based on co-purification experiments; predicted to be involved in ribosome biogenesis; null mutant is resistant to fluconazole; GFP-fusion protein localizes to the nucleolus; YGR283C has a paralog, YMR310C, that arose from the whole genome duplication [Source:SGD;Acc:S000003515]
YLR063W	BMT6	0.573	up-							Methyltransferase required for m3U2843 methylation of the 25S rRNA; S-adenosylmethionine-dependent; green fluorescent protein (GFP)-fusion protein localizes to the cytoplasm; YLR063W is not an essential gene [Source:SGD;Acc:S000004053]
YGR211W	ZPR1	0.57	up-							Essential protein with two zinc fingers; present in the nucleus of growing cells but relocates to the cytoplasm in starved cells via a process mediated by Cpr1p; binds to translation elongation factor eEF-1 (Tef1p); relative distribution to the nucleus increases upon DNA replication stress [Source:SGD;Acc:S000003443]
YDR243C	PRP28	0.567	up-				1			RNA helicase in the DEAD-box family; involved in RNA isomerization at the 5' splice site and for exchange of U6 for U1 snRNA at the 5' splice site [Source:SGD;Acc:S000002651]
YLR222C	UTP13	0.565	up-							Nucleolar protein; component of the small subunit (SSU) processome containing the U3 snoRNA that is involved in processing of pre-18S rRNA [Source:SGD;Acc:S000004212]
YOR294W	RRS1	0.565	up-					1		Essential protein that binds ribosomal protein L11; required for nuclear export of the 60S pre-ribosomal subunit during ribosome biogenesis; localizes to the nucleolus and in foci along nuclear periphery; cooperates with Ebp2p and Mps3p to mediate telomere clustering by binding Sir4p, but is not involved in telomere tethering; mouse homolog shows altered expression in Huntington's disease model m…
YJL148W	RPA34	0.564	up-							RNA polymerase I subunit A34.5; essential for nucleolar assembly and for high polymerase loading rate; nucleolar localization depends on Rpa49p [Source:SGD;Acc:S000003684]
YNL248C	RPA49	0.562	up-							RNA polymerase I subunit A49; essential for nucleolar assembly and for high polymerase loading rate; required for nucleolar localization of Rpa34p [Source:SGD;Acc:S000005192]
YOR145C	PNO1	0.562	up-							Essential nucleolar protein required for pre-18S rRNA processing; interacts with Dim1p, an 18S rRNA dimethyltransferase, and also with Nob1p, which is involved in proteasome biogenesis; contains a KH domain [Source:SGD;Acc:S000005671]
YNL061W	NOP2	0.56	up-							rRNA m5C methyltransferase; methylates cytosine at position 2870 of 25S rRNA while Rcm1p methylates cytosine at position 2278; contains seven beta-strand methyltransferase motif; essential for processing and maturation of 27S pre-rRNA and large ribosomal subunit biogenesis; localized to the nucleolus; constituent of 66S pre-ribosomal particles; homolog of p120/NSUN1, a human gene upregulated in c…
YKL172W	EBP2	0.557	up-							Required for 25S rRNA maturation and 60S ribosomal subunit assembly; localizes to the nucleolus and in foci along nuclear periphery; constituent of 66S pre-ribosomal particles; cooperates with Rrs1p and Mps3p to mediate telomere clustering by binding Sir4p, but is not involved in telomere tethering [Source:SGD;Acc:S000001655]
YKR060W	UTP30	0.554	up-							Putative subunit of U3-containing 90S preribosome complex; complex is involved in production of 18S rRNA and assembly of small ribosomal subunit [Source:SGD;Acc:S000001768]
YHR196W	UTP9	0.553	up-							Nucleolar protein; component of the small subunit (SSU) processome containing the U3 snoRNA that is involved in processing of pre-18S rRNA [Source:SGD;Acc:S000001239]
YJL050W	MTR4	0.553	up-				1			ATP-dependent 3'-5' RNA helicase of the DExD/H family; involved in nuclear RNA processing and degradation both as a component of TRAMP complex and in TRAMP-independent processes; TRAMP unwinds RNA duplexes, with Mtr4p unwinding activity stimulated by Pap2p/Air2p but not dependent on ongoing polyadenylation; contains an arch domain, with two coiled-coil arms/stalks and a globular fist/KOW domain, …
YNL124W	NAF1	0.55	up-							RNA-binding protein required for the assembly of box H/ACA snoRNPs; thus required for pre-rRNA processing; forms a complex with Shq1p and interacts with H/ACA snoRNP components Nhp2p and Cbf5p; similar to Gar1p [Source:SGD;Acc:S000005068]
YKL009W	MRT4	0.548	up-							Protein involved in mRNA turnover and ribosome assembly; required at post-transcriptional step for efficient retrotransposition; localizes to the nucleolus [Source:SGD;Acc:S000001492]
YML043C	RRN11	0.548	up-							Component of the core factor (CF) rDNA transcription factor complex; CF is required for transcription of 35S rRNA genes by RNA polymerase I and is composed of Rrn6p, Rrn7p, and Rrn11p [Source:SGD;Acc:S000004507]
YMR310C		0.547	up-					1		Putative methyltransferase; predicted to be involved in ribosome biogenesis; green fluorescent protein (GFP)-fusion protein localizes to the nucleus; not an essential gene; YMR310C has a paralog, YGR283C, that arose from the whole genome duplication [Source:SGD;Acc:S000004927]
YLR409C	UTP21	0.547	up-							Subunit of U3-containing 90S preribosome and SSU processome complexes; involved in production of 18S rRNA and assembly of small ribosomal subunit; synthetic defect with STI1 Hsp90 cochaperone; human homolog linked to glaucoma; Small Subunit processome is also known as SSU processome [Source:SGD;Acc:S000004401]
YDL112W	TRM3	0.547	up-							2'-O-ribose methyltransferase; catalyzes the ribose methylation of the guanosine nucleotide at position 18 of tRNAs [Source:SGD;Acc:S000002270]
YGL111W	NSA1	0.544	up-							Constituent of 66S pre-ribosomal particles; involved in 60S ribosomal subunit biogenesis [Source:SGD;Acc:S000003079]
YOR101W	RAS1	0.54	up-							GTPase involved in G-protein signaling in adenylate cyclase activation; plays a role in cell proliferation; localized to the plasma membrane; homolog of mammalian RAS proto-oncogenes; relative distribution to the nucleus increases upon DNA replication stress; RAS1 has a paralog, RAS2, that arose from the whole genome duplication [Source:SGD;Acc:S000005627]
YIL127C	RRT14	0.54	up-					1		Putative protein of unknown function; identified in a screen for mutants with decreased levels of rDNA transcription; green fluorescent protein (GFP)-fusion protein localizes to the nucleolus; predicted to be involved in ribosome biogenesis [Source:SGD;Acc:S000001389]
YMR246W	FAA4	0.539	up-							Long chain fatty acyl-CoA synthetase; activates imported fatty acids with a preference for C12:0-C16:0 chain lengths; functions in long chain fatty acid import; important for survival during stationary phase; localized to lipid particles; involved in sphingolipid-to-glycerolipid metabolism; forms cytoplasmic foci upon DNA replication stress; FAA4 has a paralog, FAA1, that arose from the whole gen…
YGL099W	LSG1	0.539	up-							Putative GTPase involved in 60S ribosomal subunit biogenesis; required for the release of Nmd3p from 60S subunits in the cytoplasm [Source:SGD;Acc:S000003067]
YAL036C	RBG1	0.539	up-							Member of the DRG family of GTP-binding proteins; associates with translating ribosomes; interacts with Tma46p, Ygr250cp, Gir2p and Yap1p via two-hybrid [Source:SGD;Acc:S000000034]
YLR449W	FPR4	0.538	up-							Peptidyl-prolyl cis-trans isomerase (PPIase); nuclear proline isomerase; affects expression of multiple genes via its role in nucleosome assembly; catalyzes isomerization of proline residues in histones H3 and H4, which affects lysine methylation of those histones; PPIase domain acts as a transcriptional repressor when tethered to DNA by lexA, and repressor activity is dependent on PPIase activit…
YOR341W	RPA190	0.533	up-							RNA polymerase I largest subunit A190 [Source:SGD;Acc:S000005868]
YGL029W	CGR1	0.533	up-							Protein involved in nucleolar integrity and processing of pre-rRNA; has a role in processing rRNA for the 60S ribosome subunit; transcript is induced in response to cytotoxic stress but not genotoxic stress; relocalizes from nucleus to nucleolus upon DNA replication stress [Source:SGD;Acc:S000002997]
YKL082C	RRP14	0.532	up-							Essential protein, constituent of 66S pre-ribosomal particles; interacts with proteins involved in ribosomal biogenesis and cell polarity; member of the SURF-6 family [Source:SGD;Acc:S000001565]
YJL109C	UTP10	0.531	up-							Nucleolar protein; component of the small subunit (SSU) processome containing the U3 snoRNA that is involved in processing of pre-18S rRNA; mutant has increased aneuploidy tolerance [Source:SGD;Acc:S000003645]
YGL078C	DBP3	0.53	up-							RNA-Dependent ATPase, member of DExD/H-box family; involved in cleavage of site A3 within the ITS1 spacer during rRNA processing; not essential for growth, but deletion causes severe slow-growth phenotype [Source:SGD;Acc:S000003046]
YBR208C	DUR1,2	0.529	up-		1					Urea amidolyase; contains both urea carboxylase and allophanate hydrolase activities, degrades urea to CO2 and NH3; expression sensitive to nitrogen catabolite repression and induced by allophanate, an intermediate in allantoin degradation; protein abundance increases in response to DNA replication stress [Source:SGD;Acc:S000000412]
YGR173W	RBG2	0.528	up-							Protein with a role in translation; forms a complex with Gir2p; has similarity to mammalian developmentally regulated GTP-binding protein [Source:SGD;Acc:S000003405]
YNL002C	RLP7	0.528	up-							Nucleolar protein similar to large ribosomal subunit L7 proteins; constituent of 66S pre-ribosomal particles; plays an essential role in processing of precursors to the large ribosomal subunit RNAs; binds junction of ITS2 and ITS2-proximal stem between the 3' end of 5.8S rRNA and the 5' end of 25S rRNA [Source:SGD;Acc:S000004947]
YML080W	DUS1	0.524	up-							Dihydrouridine synthase; member of a widespread family of conserved proteins including Smm1p, Dus3p, and Dus4p; modifies pre-tRNA(Phe) at U17 [Source:SGD;Acc:S000004545]
YIR012W	SQT1	0.522	up-							Protein involved in 60S ribosomal subunit assembly or modification; contains multiple WD repeats; interacts with Qsr1p in a two-hybrid assay; protein abundance increases in response to DNA replication stress [Source:SGD;Acc:S000001451]
YPR137W	RRP9	0.521	up-							Protein involved in pre-rRNA processing; associated with U3 snRNP; component of small ribosomal subunit (SSU) processosome; ortholog of the human U3-55k protein [Source:SGD;Acc:S000006341]
YLR051C	FCF2	0.521	up-							Nucleolar protein involved in the early steps of 35S rRNA processing; interacts with Faf1p; member of a transcriptionally co-regulated set of genes called the RRB regulon; essential gene [Source:SGD;Acc:S000004041]
YOR091W	TMA46	0.516	up-							Protein of unknown function that associates with translating ribosomes; interacts with GTPase Rbg1p [Source:SGD;Acc:S000005617]
YER034W		0.516	up-							Protein of unknown function; non-essential gene; expression induced upon calcium shortage; protein abundance increases in response to DNA replication stress [Source:SGD;Acc:S000000836]
YJL025W	RRN7	0.515	up-							Component of the core factor (CF) rDNA transcription factor complex; CF is required for transcription of 35S rRNA genes by RNA polymerase I and is composed of Rrn6p, Rrn7p, and Rrn11p [Source:SGD;Acc:S000003562]
YPL111W	CAR1	0.513	up-							Arginase, catabolizes arginine to ornithine and urea; expression responds to both induction by arginine and nitrogen catabolite repression; disruption decreases production of carcinogen ethyl carbamate during wine fermentation and also enhances freeze tolerance [Source:SGD;Acc:S000006032]
YDR165W	TRM82	0.51	up-							Catalytic subunit of a tRNA methyltransferase complex; Trm8p and Trm82p comprise an enzyme that catalyzes a methyl-transfer from S-adenosyl-l-methionine to the N(7) atom of guanine at position 46 in tRNA; Trm8 lacks catalytic activity if not bound to Trm82p; relocalizes to the cytosol in response to hypoxia [Source:SGD;Acc:S000002572]
YLR068W	FYV7	0.51	up-							Essential protein required for maturation of 18S rRNA; required for survival upon exposure to K1 killer toxin [Source:SGD;Acc:S000004058]
YKL125W	RRN3	0.507	up-							Protein required for transcription of rDNA by RNA polymerase I; transcription factor independent of DNA template; involved in recruitment of RNA polymerase I to rDNA; structure reveals unique HEAT repeat fold and a surface serine patch; phosphorylation of serine patch impairs cell growth and reduces RNA polymerase I binding in vitro and RNA polymerase I recruitment to the rDNA gene in vivo [Sourc…
YPL211W	NIP7	0.506	up-							Nucleolar protein required for 60S ribosome subunit biogenesis; constituent of 66S pre-ribosomal particles; physically interacts with Nop8p and the exosome subunit Rrp43p [Source:SGD;Acc:S000006132]
YDR384C	ATO3	0.506	up-							Plasma membrane protein, putative ammonium transporter; regulation pattern suggests a possible role in export of ammonia from the cell; phosphorylated in mitochondria; member of the TC 9.B.33 YaaH family of putative transporters [Source:SGD;Acc:S000002792]
YKR079C	TRZ1	0.505	up-							tRNA 3'-end processing endonuclease tRNase Z; also localized to mitochondria and interacts genetically with Rex2 exonuclease; homolog of the human candidate prostate cancer susceptibility gene ELAC2 [Source:SGD;Acc:S000001787]
YFL001W	DEG1	0.505	up-							tRNA:pseudouridine synthase; introduces pseudouridines at position 38 or 39 in tRNA; also responsible for pseudouracil modification of some mRNAs; important for maintenance of translation efficiency and normal cell growth, localizes to both the nucleus and cytoplasm; non-essential for viability [Source:SGD;Acc:S000001895]
YOR078W	BUD21	0.503	up-							Component of small ribosomal subunit (SSU) processosome; this complex contains U3 snoRNA; required at post-transcriptional step for efficient retrotransposition; absence results in decreased Ty1 Gag:GFP protein levels; originally isolated as bud-site selection mutant that displays a random budding pattern [Source:SGD;Acc:S000005604]
YOR048C	RAT1	0.501	up-							Nuclear 5' to 3' single-stranded RNA exonuclease; involved in RNA metabolism, including rRNA and snRNA processing as well as poly (A+) dependent and independent mRNA transcription termination; required for cotranscriptional pre-rRNA cleavage [Source:SGD;Acc:S000005574]
YPR010C	RPA135	0.5	up-							RNA polymerase I second largest subunit A135 [Source:SGD;Acc:S000006214]
YGR123C	PPT1	0.499								Protein serine/threonine phosphatase; regulates Hsp90 chaperone by affecting its ATPase and cochaperone binding activities; has similarity to human phosphatase PP5; present in both the nucleus and cytoplasm; expressed during logarithmic growth [Source:SGD;Acc:S000003355]
YHR062C	RPP1	0.498								Subunit of both RNase MRP and nuclear RNase P; RNase MRP cleaves pre-rRNA, while nuclear RNase P cleaves tRNA precursors to generate mature 5' ends and facilitates turnover of nuclear RNAs; relocalizes to the cytosol in response to hypoxia [Source:SGD;Acc:S000001104]
YLR074C	BUD20	0.498								C2H2-type zinc finger protein required for ribosome assembly; shuttling factor which associates with pre-60S particles in the nucleus, accompanying them to the cytoplasm; cytoplasmic dissociation of Bud20p requires Drg1p; N-terminus harbors a nuclear localization signal (NLS) and a nuclear export signal (NES); cytoplasmic Bud20p is reimported by Kap123-dependent pathway; involved in bud-site sele…
YHR040W	BCD1	0.496								Essential protein required for the accumulation of box C/D snoRNA [Source:SGD;Acc:S000001082]
YHR037W	PUT2	0.495								Delta-1-pyrroline-5-carboxylate dehydrogenase; nuclear-encoded mitochondrial protein involved in utilization of proline as sole nitrogen source; deficiency of the human homolog causes HPII, an autosomal recessive inborn error of metabolism [Source:SGD;Acc:S000001079]
YJR041C	URB2	0.489								Protein required for normal metabolism of the rRNA primary transcript; nucleolar protein; proposed to be involved in ribosome biogenesis [Source:SGD;Acc:S000003802]
YBR061C	TRM7	0.489								2'-O-ribose methyltransferase; methylates the 2'-O-ribose of tRNA-Phe, tRNA-Trp, and tRNA-Leu at positions C32 and N34 of the tRNA anticodon loop; crucial biological role likely modification of tRNA-Phe; interacts with Trm732p and Rtt10p in 2'-O-methylation of C32 and N34 substrate tRNAs, respectively [Source:SGD;Acc:S000000265]
YDR399W	HPT1	0.489								Dimeric hypoxanthine-guanine phosphoribosyltransferase; catalyzes the transfer of the phosphoribosyl portion of 5-phosphoribosyl-alpha-1-pyrophosphate to a purine base (either guanine or hypoxanthine) to form pyrophosphate and a purine nucleotide (either guanosine monophosphate or inosine monophosphate); mutations in the human homolog HPRT1 can cause Lesch-Nyhan syndrome and Kelley-Seegmiller syn…
YDL042C	SIR2	0.488								Conserved NAD+ dependent histone deacetylase of the Sirtuin family; involved in regulation of lifespan; plays roles in silencing at HML, HMR, telomeres, and the rDNA locus; negatively regulates initiation of DNA replication; functions as a regulator of autophagy like mammalian homolog SIRT1, and also of mitophagy; SIR2 has a paralog, HST1, that arose from the whole genome duplication [Source:SGD;…
YLR221C	RSA3	0.487								Protein with a likely role in ribosomal maturation; required for accumulation of wild-type levels of large (60S) ribosomal subunits; binds to the helicase Dbp6p in pre-60S ribosomal particles in the nucleolus [Source:SGD;Acc:S000004211]
YFR015C	GSY1	0.486								Glycogen synthase; expression induced by glucose limitation, nitrogen starvation, environmental stress, and entry into stationary phase; GSY1 has a paralog, GSY2, that arose from the whole genome duplication; relocalizes from nucleus to cytoplasmic foci upon DNA replication stress [Source:SGD;Acc:S000001911]
YER049W	TPA1	0.485								Poly(rA)-binding protein; involved in translation termination efficiency, mRNA poly(A) tail length and mRNA stability; interacts with Sup45p (eRF1), Sup35p (eRF3) and Pab1p; similar to human prolyl 4-hydroxylase OGFOD1; binds Fe(III) and 2-oxoglutarate [Source:SGD;Acc:S000000851]
YLR223C	IFH1	0.485								Coactivator, regulates transcription of ribosomal protein (RP) genes; recruited to RP gene promoters during optimal growth conditions via Fhl1p; subunit of CURI, a complex that coordinates RP production and pre-rRNA processing; regulated by acetylation and phosphorylation at different growth states via TORC1 signaling; IFH1 has a paralog, CRF1, that arose from the whole genome duplication [Source…
YNR015W	SMM1	0.483								Dihydrouridine synthase; member of a family of dihydrouridine synthases including Dus1p, Smm1p, Dus3p, and Dus4p; modifies uridine residues at position 20 of cytoplasmic tRNAs [Source:SGD;Acc:S000005298]
YDL051W	LHP1	0.483								RNA binding protein required for maturation of tRNA and U6 snRNA; acts as a molecular chaperone for RNAs transcribed by polymerase III; homologous to human La (SS-B) autoantigen [Source:SGD;Acc:S000002209]
YLL035W	GRC3	0.482								Polynucleotide kinase present on rDNA; required for efficient transcription termination by RNA polymerase I; functions with Las1p in a conserved mechanism to modulate rRNA processing and ribosome biogenesis; required for cell growth; mRNA is cell-cycle regulated [Source:SGD;Acc:S000003958]
YNL201C	PSY2	0.48								Subunit of protein phosphatase PP4 complex; Pph3p and Psy2p form the active complex, Psy4p may provide additional substrate specificity; regulates recovery from the DNA damage checkpoint, the gene conversion- and single-strand annealing-mediated pathways of meiotic double-strand break repair and efficient Non-Homologous End-Joining (NHEJ) pathway; Pph3p and Psy2p localize to foci on meiotic chrom…
YFR055W	IRC7	0.48								Beta-lyase involved in the production of thiols; null mutant displays increased levels of spontaneous Rad52p foci; expression induced by nitrogen limitation in a GLN3, GAT1-dependent manner and by copper levels in a Mac1-dependent manner [Source:SGD;Acc:S000001952]
YEL040W	UTR2	0.479								Chitin transglycosylase; functions in the transfer of chitin to beta(1-6) and beta(1-3) glucans in the cell wall; similar to and functionally redundant with Crh1; glycosylphosphatidylinositol (GPI)-anchored protein localized to bud neck [Source:SGD;Acc:S000000766]
YHL013C	OTU2	0.475								Protein of unknown function; may interact with ribosomes, based on co-purification experiments; member of the ovarian tumor-like (OTU) superfamily of predicted cysteine proteases; shows cytoplasmic localization; protein abundance increases in response to DNA replication stress [Source:SGD;Acc:S000001005]
YOR243C	PUS7	0.474								Pseudouridine synthase; catalyzes pseudouridylation at positions 35 and 56 in U2 snRNA, position 50 in 5S rRNA, position 13 in cytoplasmic tRNAs, and position 35 in pre-tRNA(Tyr); also pseudouridylates some mRNAs; relocates from nucleus to cytoplasm during heat shock and differentially modifies some mRNAs during heat shock; conserved in archaea, vertebrates, and some bacteria [Source:SGD;Acc:S000…
YOL077C	BRX1	0.474								Nucleolar protein; constituent of 66S pre-ribosomal particles; depletion leads to defects in rRNA processing and a block in the assembly of large ribosomal subunits; possesses a sigma(70)-like RNA-binding motif [Source:SGD;Acc:S000005437]
YDL213C	NOP6	0.473								rRNA-binding protein required for 40S ribosomal subunit biogenesis; contains an RNA recognition motif (RRM); hydrophilin essential to overcome the stress of the desiccation-rehydration process; NOP6 may be a fungal-specific gene as no homologs have been yet identified in higher eukaryotes [Source:SGD;Acc:S000002372]
YML014W	TRM9	0.471								tRNA methyltransferase; catalyzes modification of wobble bases in tRNA anticodons to 2, 5-methoxycarbonylmethyluridine and 5-methoxycarbonylmethyl-2-thiouridine; may act as part of a complex with Trm112p; deletion mutation increases translational infidelity, including amino acid misincorporation and -1 frameshifting, and also confers resistance to zymocin; null mutant displays activation of stres…
YPL146C	NOP53	0.47								Nucleolar protein; involved in biogenesis of the 60S subunit of the ribosome; interacts with rRNA processing factors Cbf5p and Nop2p and with the nucleolar proteins Nop17p and Nip7p; null mutant is viable but growth is severely impaired [Source:SGD;Acc:S000006067]
YKL191W	DPH2	0.469								Protein required for synthesis of diphthamide; required along with Dph1p, Kti11p, Jjj3p, and Dph5p; diphthamide is a modified histidine residue of translation elongation factor 2 (Eft1p or Eft2p); may act in a complex with Dph1p and Kti11p [Source:SGD;Acc:S000001674]
YOL041C	NOP12	0.467								Nucleolar protein involved in pre-25S rRNA processing; also involved in biogenesis of large 60S ribosomal subunit; contains an RNA recognition motif (RRM); binds to Ebp2; similar to Nop13p and Nsr1p [Source:SGD;Acc:S000005401]
YNR003C	RPC34	0.464								RNA polymerase III subunit C34; interacts with TFIIIB70 and is a key determinant in pol III recruitment by the preinitiation complex [Source:SGD;Acc:S000005286]
YGL077C	HNM1	0.462								Plasma membrane transporter for choline, ethanolamine, and carnitine; involved in the uptake of nitrogen mustard and the uptake of glycine betaine during hypersaline stress; co-regulated with phospholipid biosynthetic genes and negatively regulated by choline and myo-inositol [Source:SGD;Acc:S000003045]
YMR259C	TRM732	0.462								Interacts with Trm7p for 2'-O-methylation of C32 of substrate tRNAs; green fluorescent protein (GFP)-fusion protein localizes to the cytoplasm; non-essential gene [Source:SGD;Acc:S000004872]
YLR205C	HMX1	0.461								ER localized heme oxygenase; involved in heme degradation during iron starvation and in the oxidative stress response; expression is regulated by AFT1 and oxidative stress; relocates to the perinuclear region in the presence of oxidants [Source:SGD;Acc:S000004195]
YHL039W	EFM1	0.461								Lysine methyltransferase; involved in the monomethylation of eEF1A (Tef1p/Tef2p); SET-domain family member; predicted involvement in ribosome biogenesis; green fluorescent protein (GFP)-fusion protein localizes to the cytoplasm [Source:SGD;Acc:S000001031]
YBL028C		0.461								Protein of unknown function that may interact with ribosomes; green fluorescent protein (GFP)-fusion protein localizes to the nucleolus; predicted to be involved in ribosome biogenesis [Source:SGD;Acc:S000000124]
YGR191W	HIP1	0.458								High-affinity histidine permease; also involved in the transport of manganese ions [Source:SGD;Acc:S000003423]
YBR242W		0.457								Putative protein of unknown function; green fluorescent protein (GFP)-fusion protein localizes to the cytoplasm and nucleus; YBR242W is not an essential gene; YBR242W has a paralog, YGL101W, that arose from the whole genome duplication [Source:SGD;Acc:S000000446]
YDR161W		0.457								Putative protein of unknown function; non-essential gene; proposed function in rRNA and ribosome biosynthesis based on transcriptional co-regulation; genetic interactions suggest a role in ER-associated protein degradation (ERAD) [Source:SGD;Acc:S000002568]
YLR009W	RLP24	0.457								Essential protein required for ribosomal large subunit biogenesis; associated with pre-60S ribosomal subunits; stimulates the ATPase activity of Afg2p, which is required for release of Rlp24p from the pre-60S particle; has similarity to Rpl24Ap and Rpl24Bp [Source:SGD;Acc:S000003999]
YDR110W	FOB1	0.455								Nucleolar protein that binds the rDNA replication fork barrier site; required for replication fork blocking, recombinational hotspot activity, condensin recruitment to replication fork barrier (RFB), and rDNA repeat segregation; related to retroviral integrases [Source:SGD;Acc:S000002517]
YNL064C	YDJ1	0.454								Type I HSP40 co-chaperone; involved in regulation of HSP90 and HSP70 functions; critical for determining cell size at Start as a function of growth rate; involved in protein translocation across membranes; member of the DnaJ family [Source:SGD;Acc:S000005008]
YBR029C	CDS1	0.453								Phosphatidate cytidylyltransferase (CDP-diglyceride synthetase); an enzyme that catalyzes that conversion of CTP + phosphate into diphosphate + CDP-diaclglyerol, a critical step in the synthesis of all major yeast phospholipids [Source:SGD;Acc:S000000233]
YPL157W	TGS1	0.452								Trimethyl guanosine synthase, conserved nucleolar methyl transferase; converts the m(7)G cap structure of snRNAs, snoRNAs, and telomerase TLC1 RNA to m(2,2,7)G; also required for nucleolar assembly and splicing of meiotic pre-mRNAs; interacts with Swm2p, which may confer substrate specificity on Tgs1p [Source:SGD;Acc:S000006078]
YNL240C	NAR1	0.449								Subunit of the cytosolic iron-sulfur (FeS) protein assembly machinery; required for maturation of cytosolic and nuclear FeS proteins and for normal resistance to oxidative stress; deficiency results in shortened lifespan and sensitivity to paraquat; homologous to human Narf [Source:SGD;Acc:S000005184]
YHR069C	RRP4	0.449								Exosome non-catalytic core component; involved in 3'-5' RNA processing and degradation in both the nucleus and the cytoplasm; predicted to contain RNA binding domains; has similarity to human hRrp4p (EXOSC2) [Source:SGD;Acc:S000001111]
YOR154W	SLP1	0.445								Glycosylated integral ER membrane protein of unknown function; forms an ER-membrane associated protein complex with Emp65p; member of the SUN-like family of proteins; genetic interactions suggest a role in folding of ER membrane proteins; required for nuclear envelope localization of Mps3p [Source:SGD;Acc:S000005680]
YGR049W	SCM4	0.444								Mitochondrial outer membrane protein of unknown function; predicted to have 4 transmembrane segments; import is mediated by Tom70p and Mim1p; interacts genetically with a cdc4 mutation; SCM4 has a paralog, ATG33, that arose from the whole genome duplication [Source:SGD;Acc:S000003281]
YOR207C	RET1	0.444								Second-largest subunit of RNA polymerase III; RNA polymerase III is responsible for the transcription of tRNA and 5S RNA genes, and other low molecular weight RNAs [Source:SGD;Acc:S000005733]
YAL019W	FUN30	0.442								Snf2p family member with ATP-dependent chromatin remodeling activity; has a role in silencing at the mating type locus, telomeres and centromeres; enriched at centromeres and is required for correct chromatin structure around centromeres, as well as at the boundary element of the silent HMR; recruited to DNA double-strand breaks (DSBs) where it promotes 5' strand resection of DSBs; potential Cdc2…
YBR084W	MIS1	0.439								Mitochondrial C1-tetrahydrofolate synthase; involved in interconversion between different oxidation states of tetrahydrofolate (THF); provides activities of formyl-THF synthetase, methenyl-THF cyclohydrolase, and methylene-THF dehydrogenase [Source:SGD;Acc:S000000288]
YDR346C	SVF1	0.438								Protein with a potential role in cell survival pathways; required for the diauxic growth shift; expression in mammalian cells increases survival under conditions inducing apoptosis; mutant has increased aneuploidy tolerance [Source:SGD;Acc:S000002754]
YLR323C	CWC24	0.437								General splicing factor; required for stable U2 snRNP binding to primary transcripts; essential for the first step of splicing; component of the pre-catalytic spliceosome complex containing Cef1p; similar to S. pombe Cwf24p [Source:SGD;Acc:S000004315]
YFR001W	LOC1	0.437								Nuclear protein involved in asymmetric localization of ASH1 mRNA; binds double-stranded RNA in vitro; constituent of 66S pre-ribosomal particles; required at post-transcriptional step for efficient retrotransposition; absence results in decreased Ty1 Gag:GFP protein levels; relocalizes from nucleus to cytoplasm upon DNA replication stress [Source:SGD;Acc:S000001897]
YDR380W	ARO10	0.434								Phenylpyruvate decarboxylase; catalyzes decarboxylation of phenylpyruvate to phenylacetaldehyde, which is the first specific step in the Ehrlich pathway; involved in protein N-terminal Met and Ala catabolism [Source:SGD;Acc:S000002788]
YAL053W	FLC2	0.434								Putative FAD transporter; required for uptake of FAD into endoplasmic reticulum; involved in cell wall maintenance; FLC2 has a paralog, YOR365C, that arose from the whole genome duplication [Source:SGD;Acc:S000000049]
YGR140W	CBF2	0.432								Essential kinetochore protein; component of the CBF3 multisubunit complex that binds to the CDEIII region of the centromere; Cbf2p also binds to the CDEII region possibly forming a different multimeric complex, ubiquitinated in vivo; sumoylated in an Mms21p-dependent manner; relative distribution to the spindle pole body decreases upon DNA replication stress [Source:SGD;Acc:S000003372]
YKL021C	MAK11	0.431								Protein involved in an early step of 60S ribosomal subunit biogenesis; essential for cell growth and replication of killer M1 dsRNA virus; contains four beta-transducin repeats [Source:SGD;Acc:S000001504]
YHR149C	SKG6	0.43								Integral membrane protein; localizes primarily to growing sites such as the bud tip or the cell periphery; potential Cdc28p substrate; Skg6p interacts with Zds1p and Zds2p; SKG6 has a paralog, TOS2, that arose from the whole genome duplication [Source:SGD;Acc:S000001192]
YNL151C	RPC31	0.43								RNA polymerase III subunit C31 [Source:SGD;Acc:S000005095]
YHR137W	ARO9	0.428								Aromatic aminotransferase II; catalyzes the first step of tryptophan, phenylalanine, and tyrosine catabolism [Source:SGD;Acc:S000001179]
YOL130W	ALR1	0.427								Plasma membrane Mg(2+) transporter; expression and turnover are regulated by Mg(2+) concentration; overexpression confers increased tolerance to Al(3+) and Ga(3+) ions [Source:SGD;Acc:S000005490]
YBL014C	RRN6	0.426								Component of the core factor (CF) rDNA transcription factor complex; CF is required for transcription of 35S rRNA genes by RNA polymerase I and is composed of Rrn6p, Rrn7p, and Rrn11p [Source:SGD;Acc:S000000110]
YNL119W	NCS2	0.423								Protein required for uridine thiolation of Lys(UUU) and Glu(UUC) tRNAs; required for the thiolation of uridine at the wobble position of Lys(UUU) and Glu(UUC) tRNAs; has a role in urmylation and in invasive and pseudohyphal growth; inhibits replication of Brome mosaic virus in S. cerevisiae [Source:SGD;Acc:S000005063]
YPL239W	YAR1	0.423								Ankyrin-repeat containing, nucleocytoplasmic shuttling chaperone; prevents aggregation of Rps3p in the cytoplasm, associates with free Rps3p in the cytoplasm and delivers it to the 90S in the nucleus; required for 40S ribosomal subunit export, biogenesis and adaptation to osmotic and oxidative stress; expression repressed by heat shock [Source:SGD;Acc:S000006160]
YMR070W	MOT3	0.422								Transcriptional repressor and activator with two C2-H2 zinc fingers; involved in repression of a subset of hypoxic genes by Rox1p, repression of several DAN/TIR genes during aerobic growth and ergosterol biosynthetic genes in response to hyperosmotic stress; contributes to recruitment of Tup1p-Cyc8p general repressor to promoters; involved in positive transcriptional regulation of CWP2 and other …
YPL101W	ELP4	0.421								Subunit of hexameric RecA-like ATPase Elp456 Elongator subcomplex; which is required for modification of wobble nucleosides in tRNA; required for Elongator structural integrity [Source:SGD;Acc:S000006022]
YOR342C		0.421								Protein of unknown function; green fluorescent protein (GFP)-fusion protein localizes to the cytoplasm and the nucleus; relocalizes from nucleus to cytoplasm upon DNA replication stress; YOR342C has a paralog, YAL037W, that arose from the whole genome duplication [Source:SGD;Acc:S000005869]
YGR083C	GCD2	0.419								Delta subunit of the translation initiation factor eIF2B; the guanine-nucleotide exchange factor for eIF2; activity subsequently regulated by phosphorylated eIF2; first identified as a negative regulator of GCN4 expression [Source:SGD;Acc:S000003315]
YDL201W	TRM8	0.418								Noncatalytic subunit of a tRNA methyltransferase complex; Trm8p and Trm82p comprise an enzyme that catalyzes a methyl-transfer from S-adenosyl-l-methionine to the N(7) atom of guanine at position 46 in tRNA; Trm8 lacks catalytic activity if not bound to Trm82p [Source:SGD;Acc:S000002360]
YGL122C	NAB2	0.415								Nuclear polyadenylated RNA-binding protein; required for nuclear mRNA export and poly(A) tail length control; binds nuclear pore protein Mlp1p; involved in forming export-competent mRNPs in the nucleus; autoregulates mRNA levels; related to human hnRNPs; nuclear localization sequence binds Kap104p; protein abundance increases in response to DNA replication stress [Source:SGD;Acc:S000003090]
YOR252W	TMA16	0.415								Protein of unknown function that associates with ribosomes [Source:SGD;Acc:S000005778]
YFL002C	SPB4	0.414								Putative ATP-dependent RNA helicase; nucleolar protein required for synthesis of 60S ribosomal subunits at a late step in the pathway; sediments with 66S pre-ribosomes in sucrose gradients [Source:SGD;Acc:S000001894]
YHR081W	LRP1	0.413								Nuclear exosome-associated nucleic acid binding protein; involved in RNA processing, surveillance, degradation, tethering, and export; forms a stable heterodimer with Rrp6p and regulates its exonucleolytic activity; rapidly degraded by the proteasome in the absence of Rrp6p; homolog of mammalian nuclear matrix protein C1D involved in regulation of DNA repair and recombination [Source:SGD;Acc:S000…
YMR016C	SOK2	0.411								Nuclear protein that negatively regulates pseudohyphal differentiation; plays a regulatory role in the cyclic AMP (cAMP)-dependent protein kinase (PKA) signal transduction pathway; relocalizes to the cytosol in response to hypoxia; SOK2 has a paralog, PHD1, that arose from the whole genome duplication [Source:SGD;Acc:S000004618]
YLR138W	NHA1	0.41								Na+/H+ antiporter; involved in sodium and potassium efflux through the plasma membrane; required for alkali cation tolerance at acidic pH [Source:SGD;Acc:S000004128]
YJR148W	BAT2	0.409								Cytosolic branched-chain amino acid (BCAA) aminotransferase; preferentially involved in BCAA catabolism; homolog of murine ECA39; highly expressed during stationary phase and repressed during logarithmic phase; BAT2 has a paralog, BAT1, that arose from the whole genome duplication [Source:SGD;Acc:S000003909]
YIL079C	AIR1	0.408								Zinc knuckle protein; involved in nuclear RNA processing and degradation as a component of the TRAMP complex; stimulates the poly(A) polymerase activity of Pap2p in vitro; AIR1 has a paralog, AIR2, that arose from the whole genome duplication; although Air1p and Air2p are homologous TRAMP subunits, they have nonredundant roles in regulation of substrate specificity of the exosome [Source:SGD;Acc:…
YDR280W	RRP45	0.406								Exosome non-catalytic core component; involved in 3'-5' RNA processing and degradation in both the nucleus and the cytoplasm; has similarity to E. coli RNase PH and to human hRrp45p (PM/SCL-75, EXOSC9); protein abundance increases in response to DNA replication stress [Source:SGD;Acc:S000002688]
YDL030W	PRP9	0.406								Subunit of the SF3a splicing factor complex; required for spliceosome assembly; acts after the formation of the U1 snRNP-pre-mRNA complex [Source:SGD;Acc:S000002188]
YER169W	RPH1	0.403								JmjC domain-containing histone demethylase; specifically demethylates H3K36 tri- and dimethyl modification states; associates with actively transcribed (RNAP II) regions in vivo and specifically targets H3K36 in its trimethylation state as its substrate; transcriptional repressor of PHR1; Rph1p phosphorylation during DNA damage is under control of the MEC1-RAD53 pathway; target of stess-induced h…
YLR287C		0.401								Putative protein of unknown function; green fluorescent protein (GFP)-fusion protein localizes to the cytoplasm; YLR287C is not an essential gene [Source:SGD;Acc:S000004277]
YOR153W	PDR5	0.401								Plasma membrane ATP-binding cassette (ABC) transporter; multidrug transporter actively regulated by Pdr1p; also involved in steroid transport, cation resistance, and cellular detoxification during exponential growth; PDR5 has a paralog, PDR15, that arose from the whole genome duplication [Source:SGD;Acc:S000005679]
YDL102W	POL3	0.4								Catalytic subunit of DNA polymerase delta; required for chromosomal DNA replication during mitosis and meiosis, intragenic recombination, repair of double strand DNA breaks, and DNA replication during nucleotide excision repair (NER) [Source:SGD;Acc:S000002260]
YML056C	IMD4	0.399								Inosine monophosphate dehydrogenase; catalyzes the rate-limiting step in the de novo synthesis of GTP; member of a four-gene family in S. cerevisiae, constitutively expressed; IMD4 has a paralog, IMD3, that arose from the whole genome duplication [Source:SGD;Acc:S000004520]
YOL021C	DIS3	0.398								Exosome core complex catalytic subunit; has both endonuclease and 3'-5' exonuclease activity; involved in 3'-5' RNA processing and degradation in both the nucleus and the cytoplasm; role in degradation of tRNAs; has similarity to E. coli RNase R and to human DIS3; mutations in Dis3p corresponding to human mutations implicated in multiple myeloma cause phenotypes suggesting impaired exosome functi…
YOR306C	MCH5	0.396								Plasma membrane riboflavin transporter; facilitates the uptake of vitamin B2; required for FAD-dependent processes; sequence similarity to mammalian monocarboxylate permeases, however mutants are not deficient in monocarboxylate transport [Source:SGD;Acc:S000005833]
YML005W	TRM12	0.395								S-adenosylmethionine-dependent methyltransferase; required for wybutosine formation in phenylalanine-accepting tRNA; member of the seven beta-strand family [Source:SGD;Acc:S000004464]
YEL055C	POL5	0.392								DNA Polymerase phi; has sequence similarity to the human MybBP1A and weak sequence similarity to B-type DNA polymerases, not required for chromosomal DNA replication; required for the synthesis of rRNA [Source:SGD;Acc:S000000781]
YER053C-A		0.391								Protein of unknown function; green fluorescent protein (GFP)-fusion protein localizes to the endoplasmic reticulum; protein abundance increases in response to DNA replication stress [Source:SGD;Acc:S000007523]
YLR243W	GPN3	0.39								Putative GTPase with a role in biogenesis of RNA pol II and polIII; may be involved in assembly of RNA polymerases II and III and in their transport into the nucleus; may have a role in sister chromatid cohesion; contains a Gly-Pro-Asn motif in the G domain; similar to Npa3p and Gpn2p [Source:SGD;Acc:S000004233]
YPL266W	DIM1	0.389								Essential 18S rRNA dimethylase (dimethyladenosine transferase); responsible for conserved m6(2)Am6(2)A dimethylation in 3'-terminal loop of 18S rRNA, part of 90S and 40S pre-particles in nucleolus, involved in pre-ribosomal RNA processing [Source:SGD;Acc:S000006187]
YPR065W	ROX1	0.386								Heme-dependent repressor of hypoxic genes; mediates aerobic transcriptional repression of hypoxia induced genes such as COX5b and CYC7; repressor function regulated through decreased promoter occupancy in response to oxidative stress; contains an HMG domain that is responsible for DNA bending activity; involved in the hyperosmotic stress resistance [Source:SGD;Acc:S000006269]
YLR397C	AFG2	0.384								ATPase of the CDC48/PAS1/SEC18 (AAA) family, forms a hexameric complex; is essential for pre-60S maturation and release of several preribosome maturation factors; releases Rlp24p from purified pre-60S particles in vitro; target of the ribosomal biosynthesis inhibitor diazaborine; may be involved in degradation of aberrant mRNAs [Source:SGD;Acc:S000004389]
YIL110W	HPM1	0.383								AdoMet-dependent methyltransferase; involved in a novel 3-methylhistidine modification of ribosomal protein Rpl3p; seven beta-strand MTase family member; null mutant exhibits a weak vacuolar protein sorting defect and caspofungin resistance [Source:SGD;Acc:S000001372]
YHR206W	SKN7	0.381								Nuclear response regulator and transcription factor; physically interacts with the Tup1-Cyc8 complex and recruits Tup1p to its targets; part of a branched two-component signaling system; required for optimal induction of heat-shock genes in response to oxidative stress; involved in osmoregulation; relocalizes to the cytosol in response to hypoxia; SKN7 has a paralog, HMS2, that arose from the who…
YOR116C	RPO31	0.381								RNA polymerase III largest subunit C160; part of core enzyme; similar to bacterial beta-prime subunit and to RPA190 and RPO21 [Source:SGD;Acc:S000005642]
YIL011W	TIR3	0.381								Cell wall mannoprotein; member of Srp1p/Tip1p family of serine-alanine-rich proteins; expressed under anaerobic conditions and required for anaerobic growth; TIR3 has a paralog, TIR2, that arose from the whole genome duplication [Source:SGD;Acc:S000001273]
YOL142W	RRP40	0.381								Exosome non-catalytic core component; involved in 3'-5' RNA processing and degradation in both the nucleus and the cytoplasm; predicted to contain both S1 and KH RNA binding domains; has similarity to human hRrp40p (EXOSC3) [Source:SGD;Acc:S000005502]
YKR025W	RPC37	0.372								RNA polymerase III subunit C37 [Source:SGD;Acc:S000001733]
YPR060C	ARO7	0.368								Chorismate mutase; catalyzes the conversion of chorismate to prephenate to initiate the tyrosine/phenylalanine-specific branch of aromatic amino acid biosynthesis [Source:SGD;Acc:S000006264]
YKL018W	SWD2	0.365								Subunit of the COMPASS (Set1C) histone H3K4 methyltransferase complex; required for Set1C stability and optimal activity; COMPASS methylates histone H3 on lys 4 and is involved in telomeric silencing; subunit of CPF (cleavage and polyadenylation factor), a complex involved in RNAP II transcription termination [Source:SGD;Acc:S000001501]
YOR188W	MSB1	0.365								Protein of unknown function; may be involved in positive regulation of 1,3-beta-glucan synthesis and the Pkc1p-MAPK pathway; multicopy suppressor of temperature-sensitive mutations in CDC24 and CDC42, and of mutations in BEM4; potential Cdc28p substrate; relocalizes from bud neck to cytoplasm upon DNA replication stress [Source:SGD;Acc:S000005714]
YEL034C-A		0.363								Dubious open reading frame; unlikely to encode a functional protein, based on available experimental and comparative sequence data; completely overlaps HYP2/YEL034W, a verified gene that encodes eiF-5A [Source:SGD;Acc:S000028743]
YIL103W	DPH1	0.362								Protein required for synthesis of diphthamide; required along with Dph2p, Kti11p, Jjj3p, and Dph5p; diphthamide is a modified histidine residue of translation elongation factor 2 (Eft1p or Eft2p); may act in a complex with Dph2p and Kti11p [Source:SGD;Acc:S000001365]
YNL292W	PUS4	0.357								Pseudouridine synthase; catalyzes only the formation of pseudouridine-55 (Psi55), a highly conserved tRNA modification, in mitochondrial and cytoplasmic tRNAs; also responsible for pseudouracil modification of some mRNAs; PUS4 overexpression leads to translational derepression of GCN4 (Gcd- phenotype) [Source:SGD;Acc:S000005236]
YNL256W	FOL1	0.354								Multifunctional enzyme of the folic acid biosynthesis pathway; has dihydropteroate synthetase, dihydro-6-hydroxymethylpterin pyrophosphokinase, and dihydroneopterin aldolase activities [Source:SGD;Acc:S000005200]
YLR055C	SPT8	0.354								Subunit of the SAGA transcriptional regulatory complex; not present in SAGA-like complex SLIK/SALSA; required for SAGA-mediated inhibition at some promoters [Source:SGD;Acc:S000004045]
YML096W		0.343								Putative protein with similarity to asparagine synthetases; green fluorescent protein (GFP)-fusion protein localizes to the cytoplasm; YML096W is not an essential gene and partially overlaps the verified gene RAD10 [Source:SGD;Acc:S000004562]
YBR030W	RKM3	0.338								Ribosomal lysine methyltransferase; specific for monomethylation of Rpl42ap and Rpl42bp (lysine 40); nuclear SET domain containing protein; relocalizes to the cytosol in response to hypoxia [Source:SGD;Acc:S000000234]
YLR044C	PDC1	-0.264		1						Major of three pyruvate decarboxylase isozymes; key enzyme in alcoholic fermentation; decarboxylates pyruvate to acetaldehyde; involved in amino acid catabolism; subject to glucose-, ethanol-, and autoregulation; activated by phosphorylation in response to glucose levels; N-terminally propionylated in vivo [Source:SGD;Acc:S000004034]
YJR142W		-0.333								8-oxo-dGTP diphosphatase of the Nudix hydrolase family; converts diphosphates of damaged forms of thiamin to monophosphates; GST fusion protein is a Dbf2p-Mob1p phosphorylation target in a proteome chip analysis; synthetic lethal with PH085 deletion; plays a role in restricting Ty1 transposition [Source:SGD;Acc:S000003903]
YIL094C	LYS12	-0.335								Homo-isocitrate dehydrogenase; an NAD-linked mitochondrial enzyme required for the fourth step in the biosynthesis of lysine, in which homo-isocitrate is oxidatively decarboxylated to alpha-ketoadipate [Source:SGD;Acc:S000001356]
YJL020C	BBC1	-0.337								Protein possibly involved in assembly of actin patches; interacts with an actin assembly factor Las17p and with the SH3 domains of Type I myosins Myo3p and Myo5p; localized predominantly to cortical actin patches [Source:SGD;Acc:S000003557]
YBR003W	COQ1	-0.34								Hexaprenyl pyrophosphate synthetase; catalyzes the first step in ubiquinone (coenzyme Q) biosynthesis [Source:SGD;Acc:S000000207]
YPL095C	EEB1	-0.34								Acyl-coenzymeA:ethanol O-acyltransferase; responsible for the major part of medium-chain fatty acid ethyl ester biosynthesis during fermentation; possesses short-chain esterase activity; may be involved in lipid metabolism and detoxification; EEB1 has a paralog, EHT1, that arose from the whole genome duplication [Source:SGD;Acc:S000006016]
YIR034C	LYS1	-0.343								Saccharopine dehydrogenase (NAD+, L-lysine-forming); catalyzes the conversion of saccharopine to L-lysine, which is the final step in the lysine biosynthesis pathway; also has mRNA binding activity [Source:SGD;Acc:S000001473]
YKL129C	MYO3	-0.349								One of two type I myosins; localizes to actin cortical patches; deletion of MYO3 has little effect on growth, but myo3 myo5 double deletion causes severe defects in growth and actin cytoskeleton organization; MYO3 has a paralog, MYO5, that arose from the whole genome duplication [Source:SGD;Acc:S000001612]
YNL200C		-0.352								NADHX epimerase; catalyzes isomerization of (R)- and (S)-NADHX; homologous to AIBP in mammals and the N- terminal domain of YjeF in E.coli; enzyme is widespread in eukaryotes, prokaryotes and archaea; the authentic, non-tagged protein is detected in highly purified mitochondria in high-throughput studies [Source:SGD;Acc:S000005144]
YLR370C	ARC18	-0.356								Subunit of the ARP2/3 complex; ARP2/3 is required for the motility and integrity of cortical actin patches [Source:SGD;Acc:S000004362]
YCL038C	ATG22	-0.357								Vacuolar integral membrane protein required for efflux of amino acids; required for efflux of amino acids during autophagic body breakdown in the vacuole; null mutation causes a gradual loss of viability during starvation [Source:SGD;Acc:S000000543]
YNL305C	BXI1	-0.358								Protein involved in apoptosis; variously described as containing a BCL-2 homology (BH3) domain or as a member of the BAX inhibitor family; reported to promote apoptosis under some conditions and to inhibit it in others; localizes to ER and vacuole; may link the unfolded protein response to apoptosis via regulation of calcium-mediated signaling; translocates to mitochondria under apoptosis-inducin…
YBL101C	ECM21	-0.358								Protein involved in regulating endocytosis of plasma membrane proteins; identified as a substrate for ubiquitination by Rsp5p and deubiquitination by Ubp2p; promoter contains several Gcn4p binding elements; ECM21 has a paralog, CSR2, that arose from the whole genome duplication [Source:SGD;Acc:S000000197]
YDR387C		-0.358								Putative transporter; member of the sugar porter family; YDR387C is not an essential gene [Source:SGD;Acc:S000002795]
YML025C	YML6	-0.359								Mitochondrial ribosomal protein of the large subunit; has similarity to E. coli L4 ribosomal protein and human mitoribosomal MRP-L4 protein; essential for viability, unlike most other mitoribosomal proteins [Source:SGD;Acc:S000004487]
YDR047W	HEM12	-0.359								Uroporphyrinogen decarboxylase; catalyzes the fifth step in the heme biosynthetic pathway; localizes to both the cytoplasm and nucleus; a hem12 mutant has phenotypes similar to patients with porphyria cutanea tarda [Source:SGD;Acc:S000002454]
YJL096W	MRPL49	-0.368								Mitochondrial ribosomal protein of the large subunit [Source:SGD;Acc:S000003632]
YKL163W	PIR3	-0.369								O-glycosylated covalently-bound cell wall protein; required for cell wall stability; expression is cell cycle regulated, peaking in M/G1 and also subject to regulation by the cell integrity pathway; coding sequence contains length polymorphisms in different strains; PIR3 has a paralog, HSP150, that arose from the whole genome duplication [Source:SGD;Acc:S000001646]
YJR127C	RSF2	-0.373								Zinc-finger protein; involved in transcriptional control of both nuclear and mitochondrial genes, many of which specify products required for glycerol-based growth, respiration, and other functions; RSF2 has a paralog, TDA9, that arose from the whole genome duplication; relocalizes from nucleus to cytoplasm upon DNA replication stress [Source:SGD;Acc:S000003888]
YGL191W	COX13	-0.373								Subunit VIa of cytochrome c oxidase; present in a subclass of cytochrome c oxidase complexes that may have a role in mimimizing generation of reactive oxygen species; not essential for cytochrome c oxidase activity but may modulate activity in response to ATP; required for assembly of Rcf2p into cytochrome c oxidase - cytochrome bc1 supercomplexes [Source:SGD;Acc:S000003159]
YBL038W	MRPL16	-0.378								Mitochondrial ribosomal protein of the large subunit; homologous to bacterial L16 ribosomal protein; synthetically lethal with hac1 mutant suggesting a role in the maturation of secretory proteins [Source:SGD;Acc:S000000134]
YHR194W	MDM31	-0.382								Mitochondrial protein that may have a role in phospholipid metabolism; inner membrane protein with similarity to Mdm32p; required for normal mitochondrial morphology and inheritance; interacts genetically with MMM1, MMM2, MDM10, MDM12, and MDM34 [Source:SGD;Acc:S000001237]
YLR354C	TAL1	-0.383								Transaldolase, enzyme in the non-oxidative pentose phosphate pathway; converts sedoheptulose 7-phosphate and glyceraldehyde 3-phosphate to erythrose 4-phosphate and fructose 6-phosphate; TAL1 has a paralog, NQM1, that arose from the whole genome duplication [Source:SGD;Acc:S000004346]
YMR250W	GAD1	-0.385								Glutamate decarboxylase; converts glutamate into gamma-aminobutyric acid (GABA) during glutamate catabolism; involved in response to oxidative stress [Source:SGD;Acc:S000004862]
YOR136W	IDH2	-0.387								Subunit of mitochondrial NAD(+)-dependent isocitrate dehydrogenase; complex catalyzes the oxidation of isocitrate to alpha-ketoglutarate in the TCA cycle; phosphorylated [Source:SGD;Acc:S000005662]
YDL004W	ATP16	-0.39								Delta subunit of the central stalk of mitochondrial F1F0 ATP synthase; F1F0 ATP synthase is a large, evolutionarily conserved enzyme complex required for ATP synthesis; F1 translationally regulates ATP6 and ATP8 expression to achieve a balanced output of ATP synthase genes encoded in nucleus and mitochondria; phosphorylated [Source:SGD;Acc:S000002162]
YLR295C	ATP14	-0.391								Subunit h of the F0 sector of mitochondrial F1F0 ATP synthase; F1F0 ATP synthase is a large, evolutionarily conserved enzyme complex required for ATP synthesis; protein abundance increases in response to DNA replication stress [Source:SGD;Acc:S000004286]
YPL092W	SSU1	-0.391								Plasma membrane sulfite pump involved in sulfite metabolism; required for efficient sulfite efflux; major facilitator superfamily protein [Source:SGD;Acc:S000006013]
YPL262W	FUM1	-0.393								Fumarase; converts fumaric acid to L-malic acid in the TCA cycle; cytosolic and mitochondrial distribution determined by the N-terminal targeting sequence, protein conformation, and status of glyoxylate shunt; phosphorylated in mitochondria [Source:SGD;Acc:S000006183]
YKL138C	MRPL31	-0.394								Mitochondrial ribosomal protein of the large subunit [Source:SGD;Acc:S000001621]
YCR020C	PET18	-0.395								Protein of unknown function; has weak similarity to proteins involved in thiamin metabolism; expression is induced in the absence of thiamin [Source:SGD;Acc:S000000613]
YBL045C	COR1	-0.395								Core subunit of the ubiquinol-cytochrome c reductase complex; the ubiquinol-cytochrome c reductase complex (bc1 complex) is a component of the mitochondrial inner membrane electron transport chain [Source:SGD;Acc:S000000141]
YNL052W	COX5A	-0.395								Subunit Va of cytochrome c oxidase; cytochrome c oxidase is the terminal member of the mitochondrial inner membrane electron transport chain; Cox5Ap is predominantly expressed during aerobic growth while its isoform Vb (Cox5Bp) is expressed during anaerobic growth; COX5A has a paralog, COX5B, that arose from the whole genome duplication [Source:SGD;Acc:S000004997]
YJL005W	CYR1	-0.396								Adenylate cyclase; required for cAMP production and cAMP-dependent protein kinase signaling; the cAMP pathway controls a variety of cellular processes, including metabolism, cell cycle, stress response, stationary phase, and sporulation [Source:SGD;Acc:S000003542]
YJR059W	PTK2	-0.397								Putative serine/threonine protein kinase; involved in regulation of ion transport across plasma membrane; enhances spermine uptake; PTK2 has a paralog, PTK1, that arose from the whole genome duplication [Source:SGD;Acc:S000003820]
YBL030C	PET9	-0.398								Major ADP/ATP carrier of the mitochondrial inner membrane; exchanges cytosolic ADP for mitochondrially synthesized ATP; also imports heme and ATP; phosphorylated; required for viability in many lab strains that carry a sal1 mutation; PET9 has a paralog, AAC3, that arose from the whole genome duplication [Source:SGD;Acc:S000000126]
YBR108W	AIM3	-0.399								Protein that inhibits barbed-end actin filament elongation; interacts with Rvs167p; null mutant is viable and displays elevated frequency of mitochondrial genome loss [Source:SGD;Acc:S000000312]
YGL219C	MDM34	-0.402								Mitochondrial component of the ERMES complex; links the ER to mitochondria and may promote inter-organellar calcium and phospholipid exchange as well as coordinating mitochondrial DNA replication and growth; required for mitophagy; ERMES complex is often co-localized with peroxisomes and with concentrated areas of pyruvate dehydrogenase [Source:SGD;Acc:S000003187]
YBR169C	SSE2	-0.403								Member of the heat shock protein 70 (HSP70) family; may be involved in protein folding; localized to the cytoplasm; SSE2 has a paralog, SSE1, that arose from the whole genome duplication [Source:SGD;Acc:S000000373]
YPL097W	MSY1	-0.405								Mitochondrial tyrosyl-tRNA synthetase [Source:SGD;Acc:S000006018]
YGR108W	CLB1	-0.406								B-type cyclin involved in cell cycle progression; activates Cdc28p to promote the transition from G2 to M phase; accumulates during G2 and M, then targeted via a destruction box motif for ubiquitin-mediated degradation by the proteasome; CLB1 has a paralog, CLB2, that arose from the whole genome duplication [Source:SGD;Acc:S000003340]
YPR160W	GPH1	-0.407								Glycogen phosphorylase required for the mobilization of glycogen; non-essential; regulated by cyclic AMP-mediated phosphorylation; expression is regulated by stress-response elements and by the HOG MAP kinase pathway [Source:SGD;Acc:S000006364]
YHR161C	YAP1801	-0.407								Protein of the AP180 family, involved in clathrin cage assembly; binds Pan1p and clathrin; YAP1801 has a paralog, YAP1802, that arose from the whole genome duplication [Source:SGD;Acc:S000001204]
YOR357C	SNX3	-0.411								Sorting nexin for late-Golgi enzymes; required to maintain late-Golgi resident enzymes in their proper location by recycling molecules from the prevacuolar compartment; contains a PX domain and sequence similarity to human Snx3p [Source:SGD;Acc:S000005884]
YMR090W		-0.413								Putative protein of unknown function; similar to DTDP-glucose 4,6-dehydratases; GFP-fusion protein localizes to the cytoplasm; up-regulated in response to the fungicide mancozeb; not essential for viability [Source:SGD;Acc:S000004696]
YPR098C		-0.413								Protein of unknown function; localized to the mitochondrial outer membrane [Source:SGD;Acc:S000006302]
YIL077C		-0.416								Putative protein of unknown function; the authentic, non-tagged protein is detected in highly purified mitochondria in high-throughput studies; deletion confers sensitivity to 4-(N-(S-glutathionylacetyl)amino) phenylarsenoxide (GSAO) [Source:SGD;Acc:S000001339]
YPL078C	ATP4	-0.417								Subunit b of the stator stalk of mitochondrial F1F0 ATP synthase; ATP synthase is a large, evolutionarily conserved enzyme complex required for ATP synthesis; contributes to the oligomerization of the complex, which in turn determines the shape of inner membrane cristae; phosphorylated [Source:SGD;Acc:S000005999]
YJL066C	MPM1	-0.418								Mitochondrial intermembrane space protein of unknown function [Source:SGD;Acc:S000003602]
YCL035C	GRX1	-0.419								Glutathione-dependent disulfide oxidoreductase; hydroperoxide and superoxide-radical responsive, heat-stable, with active site cysteine pair; protects cells from oxidative damage; GRX1 has a paralog, GRX2, that arose from the whole genome duplication; protein abundance increases in response to DNA replication stress [Source:SGD;Acc:S000000540]
YGR254W	ENO1	-0.419		1						Enolase I, a phosphopyruvate hydratase; catalyzes conversion of 2-phosphoglycerate to phosphoenolpyruvate during glycolysis and the reverse reaction during gluconeogenesis; expression repressed in response to glucose; protein abundance increases in response to DNA replication stress; N-terminally propionylated in vivo; ENO1 has a paralog, ENO2, that arose from the whole genome duplication [Source…
YHR038W	RRF1	-0.419								Mitochondrial ribosome recycling factor; essential for mitochondrial protein synthesis and for the maintenance of the respiratory function of mitochondria [Source:SGD;Acc:S000001080]
YHR104W	GRE3	-0.42								Aldose reductase; involved in methylglyoxal, d-xylose, arabinose, and galactose metabolism; stress induced (osmotic, ionic, oxidative, heat shock, starvation and heavy metals); regulated by the HOG pathway; protein abundance increases in response to DNA replication stress [Source:SGD;Acc:S000001146]
YER062C	GPP2	-0.42								DL-glycerol-3-phosphate phosphatase involved in glycerol biosynthesis; also known as glycerol-1-phosphatase; induced in response to hyperosmotic or oxidative stress, and during diauxic shift; GPP2 has a paralog, GPP1, that arose from the whole genome duplication [Source:SGD;Acc:S000000864]
YDR358W	GGA1	-0.422								Golgi-localized protein with homology to gamma-adaptin; interacts with and regulates Arf1p and Arf2p in a GTP-dependent manner in order to facilitate traffic through the late Golgi; GGA1 has a paralog, GGA2, that arose from the whole genome duplication [Source:SGD;Acc:S000002766]
YNL073W	MSK1	-0.422								Mitochondrial lysine-tRNA synthetase; required for import of both aminoacylated and deacylated forms of tRNA(Lys) into mitochondria and for aminoacylation of mitochondrially encoded tRNA(Lys) [Source:SGD;Acc:S000005017]
YML030W	RCF1	-0.422								Cytochrome c oxidase subunit; required for assembly of the Complex III-Complex IV supercomplex, and for assembly of Cox13p and Rcf2p into cytochrome c oxidase; similar to Rcf2p, and either Rcf1p or Rcf2p is required for late-stage assembly of the Cox12p and Cox13p subunits and for cytochrome c oxidase activity; required for growth under hypoxic conditions; member of the hypoxia induced gene famil…
YKL194C	MST1	-0.423								Mitochondrial threonyl-tRNA synthetase; aminoacylates both the canonical threonine tRNA tT(UGU)Q1 and the unusual threonine tRNA tT(UAG)Q2 in vitro [Source:SGD;Acc:S000001677]
YMR158W	MRPS8	-0.424								Mitochondrial ribosomal protein of the small subunit [Source:SGD;Acc:S000004767]
YGR194C	XKS1	-0.427								Xylulokinase; converts D-xylulose and ATP to xylulose 5-phosphate and ADP; rate limiting step in fermentation of xylulose; required for xylose fermentation by recombinant S. cerevisiae strains [Source:SGD;Acc:S000003426]
YDR322C-A	TIM11	-0.429								Subunit e of mitochondrial F1F0-ATPase; ATPase is a large, evolutionarily conserved enzyme complex required for ATP synthesis; essential for the dimeric and oligomeric state of ATP synthase, which in turn determines the shape of inner membrane cristae [Source:SGD;Acc:S000007255]
YLR177W		-0.43								Putative protein of unknown function; phosphorylated by Dbf2p-Mob1p in vitro; some strains contain microsatellite polymophisms at this locus; not an essential gene; YLR177W has a paralog, PSP1, that arose from the whole genome duplication [Source:SGD;Acc:S000004167]
YDR148C	KGD2	-0.43								Dihydrolipoyl transsuccinylase; component of the mitochondrial alpha-ketoglutarate dehydrogenase complex, which catalyzes the oxidative decarboxylation of alpha-ketoglutarate to succinyl-CoA in the TCA cycle; phosphorylated [Source:SGD;Acc:S000002555]
YIL070C	MAM33	-0.43								Acidic protein of the mitochondrial matrix; involved in oxidative phosphorylation; related to the human complement receptor gC1q-R [Source:SGD;Acc:S000001332]
YBR115C	LYS2	-0.43								Alpha aminoadipate reductase; catalyzes the reduction of alpha-aminoadipate to alpha-aminoadipate 6-semialdehyde, which is the fifth step in biosynthesis of lysine; activation requires posttranslational phosphopantetheinylation by Lys5p [Source:SGD;Acc:S000000319]
YDR022C	ATG31	-0.431								Autophagy-specific protein required for autophagosome formation; may form a complex with Atg17p and Atg29p that localizes other proteins to the pre-autophagosomal structure; high-copy suppressor of CIK1 deletion [Source:SGD;Acc:S000002429]
YCL057C-A	MIC10	-0.431								Conserved component of the MICOS complex; MICOS (formerly MINOS or MitOS) is a mitochondrial inner membrane complex that extends into the intermembrane space and has a role in the maintenance of crista junctions, inner membrane architecture, and formation of contact sites to the outer membrane; ortholog of human MINOS1 [Source:SGD;Acc:S000007547]
YHR011W	DIA4	-0.432								Probable mitochondrial seryl-tRNA synthetase; mutant displays increased invasive and pseudohyphal growth [Source:SGD;Acc:S000001053]
YHR051W	COX6	-0.432								Subunit VI of cytochrome c oxidase (Complex IV); Complex IV is the terminal member of the mitochondrial inner membrane electron transport chain; expression is regulated by oxygen levels [Source:SGD;Acc:S000001093]
YKL067W	YNK1	-0.432								Nucleoside diphosphate kinase; catalyzes the transfer of gamma phosphates from nucleoside triphosphates, usually ATP, to nucleoside diphosphates by a mechanism that involves formation of an autophosphorylated enzyme intermediate; protein abundance increases in response to DNA replication stress [Source:SGD;Acc:S000001550]
YPL214C	THI6	-0.435								Thiamine-phosphate diphosphorylase and hydroxyethylthiazole kinase; required for thiamine biosynthesis; GFP-fusion protein localizes to the cytoplasm in a punctate pattern [Source:SGD;Acc:S000006135]
YHR017W	YSC83	-0.435								Non-essential mitochondrial protein of unknown function; mRNA induced during meiosis, peaking between mid to late prophase of meiosis I; similar to S. douglasii YSD83 [Source:SGD;Acc:S000001059]
YDL113C	ATG20	-0.436								Sorting nexin family member; required for the cytoplasm-to-vacuole targeting (Cvt) pathway and for endosomal sorting; has a Phox homology domain that binds phosphatidylinositol-3-phosphate; interacts with Snx4p; potential Cdc28p substrate [Source:SGD;Acc:S000002271]
YML129C	COX14	-0.439								Mitochondrial cytochrome c oxidase (complex IV) assembly factor; also involved in translational regulation of Cox1p and prevention of Cox1p aggregation before assembly; associates with complex IV assembly intermediates and complex III/complex IV supercomplexes; located in the mitochondrial membrane [Source:SGD;Acc:S000004598]
YOL087C	DUF1	-0.44								Ubiquitin-binding protein of unknown function; contains one WD40 repeat in a beta-propeller fold; green fluorescent protein (GFP)-fusion protein localizes to the cytoplasm; homolog of human WDR48/UAF1, which is involved in regulating the Fanconi anemia pathway; deletion mutant is sensitive to various chemicals including phenanthroline, sanguinarine, and nordihydroguaiaretic acid [Source:SGD;Acc:S…
YGL248W	PDE1	-0.44								Low-affinity cyclic AMP phosphodiesterase; controls glucose and intracellular acidification-induced cAMP signaling, target of the cAMP-protein kinase A (PKA) pathway; glucose induces transcription and inhibits translation [Source:SGD;Acc:S000003217]
YBL099W	ATP1	-0.44								Alpha subunit of the F1 sector of mitochondrial F1F0 ATP synthase; which is a large, evolutionarily conserved enzyme complex required for ATP synthesis; F1 translationally regulates ATP6 and ATP8 expression to achieve a balanced output of ATP synthase genes encoded in nucleus and mitochondria; phosphorylated; N-terminally propionylated in vivo [Source:SGD;Acc:S000000195]
YPR166C	MRP2	-0.441								Mitochondrial ribosomal protein of the small subunit [Source:SGD;Acc:S000006370]
YML091C	RPM2	-0.442								Protein subunit of mitochondrial RNase P; has roles in nuclear transcription, cytoplasmic and mitochondrial RNA processing, and mitochondrial translation; distributed to mitochondria, cytoplasmic processing bodies, and the nucleus [Source:SGD;Acc:S000004556]
YNR001C	CIT1	-0.442								Citrate synthase; catalyzes the condensation of acetyl coenzyme A and oxaloacetate to form citrate; the rate-limiting enzyme of the TCA cycle; nuclear encoded mitochondrial protein; CIT1 has a paralog, CIT2, that arose from the whole genome duplication [Source:SGD;Acc:S000005284]
YDR493W	MZM1	-0.446								Protein required for assembly of the cytochrome bc(1) complex; acts as a chaperone for Rip1p and facilitates its insertion into the complex at a late stage of assembly; localized to the mitochondrial matrix; null mutant exhibits a respiratory growth defect and reduced mitochondrial zinc levels, which is characteristic of mutations affecting bc(1) complex assembly; member of the LYR protein family…
YLL001W	DNM1	-0.447								Dynamin-related GTPase involved in mitochondrial organization; required for mitochondrial fission and morphology; assembles on the cytoplasmic face of mitochondrial tubules at sites at which division will occur; also participates in endocytosis and regulating peroxisome abundance [Source:SGD;Acc:S000003924]
YPL087W	YDC1	-0.449								Alkaline dihydroceramidase, involved in sphingolipid metabolism; preferentially hydrolyzes dihydroceramide to a free fatty acid and dihydrosphingosine; has a minor reverse activity; YDC1 has a paralog, YPC1, that arose from the whole genome duplication [Source:SGD;Acc:S000006008]
YDL027C		-0.451								Putative protein of unknown function; the authentic, non-tagged protein is detected in highly purified mitochondria in high-throughput studies; YDL027C is not an essential gene [Source:SGD;Acc:S000002185]
YFR033C	QCR6	-0.451								Subunit 6 of the ubiquinol cytochrome-c reductase complex; the complex, also known as the cytochrome bc(1) complex or Complex III, is a component of the mitochondrial inner membrane electron transport chain; highly acidic protein; required for maturation of cytochrome c1; may be loosely associated with the complex since it is easily released into the intermembrane space [Source:SGD;Acc:S000001929]
YPR067W	ISA2	-0.452								Protein required for maturation of mitochondrial [4Fe-4S] proteins; functions in a complex with Isa1p and possibly Iba57p; localizes to the mitochondrial intermembrane space, overexpression of ISA2 suppresses grx5 mutations [Source:SGD;Acc:S000006271]
YJR149W		-0.453								Putative protein of unknown function; green fluorescent protein (GFP)-fusion protein localizes to the cytoplasm [Source:SGD;Acc:S000003910]
YBL015W	ACH1	-0.453								Protein with CoA transferase activity; particularly for CoASH transfer from succinyl-CoA to acetate; has minor acetyl-CoA-hydrolase activity; phosphorylated; required for acetate utilization and for diploid pseudohyphal growth [Source:SGD;Acc:S000000111]
YMR256C	COX7	-0.453								Subunit VII of cytochrome c oxidase (Complex IV); Complex IV is the terminal member of the mitochondrial inner membrane electron transport chain [Source:SGD;Acc:S000004869]
YFL062W	COS4	-0.454								Protein of unknown function; member of the DUP380 subfamily of conserved, often subtelomerically-encoded proteins [Source:SGD;Acc:S000001832]
YBR039W	ATP3	-0.454								Gamma subunit of the F1 sector of mitochondrial F1F0 ATP synthase; F1F0 ATP synthase is a large, evolutionarily conserved enzyme complex required for ATP synthesis [Source:SGD;Acc:S000000243]
YJR121W	ATP2	-0.456								Beta subunit of the F1 sector of mitochondrial F1F0 ATP synthase; which is a large, evolutionarily conserved enzyme complex required for ATP synthesis; F1 translationally regulates ATP6 and ATP8 expression to achieve a balanced output of ATP synthase genes encoded in nucleus and mitochondria; phosphorylated [Source:SGD;Acc:S000003882]
YPL265W	DIP5	-0.46								Dicarboxylic amino acid permease; mediates high-affinity and high-capacity transport of L-glutamate and L-aspartate; also a transporter for Gln, Asn, Ser, Ala, and Gly; relocalizes from plasma membrane to vacuole upon DNA replication stress [Source:SGD;Acc:S000006186]
YJR154W		-0.461								Putative protein of unknown function; green fluorescent protein (GFP)-fusion protein localizes to the cytoplasm [Source:SGD;Acc:S000003915]
YOR107W	RGS2	-0.462								Negative regulator of glucose-induced cAMP signaling; directly activates the GTPase activity of the heterotrimeric G protein alpha subunit Gpa2p [Source:SGD;Acc:S000005633]
YJR130C	STR2	-0.463								Cystathionine gamma-synthase, converts cysteine into cystathionine; STR2 has a paralog, YML082W, that arose from the whole genome duplication [Source:SGD;Acc:S000003891]
YEL071W	DLD3	-0.463								D-lactate dehydrogenase; part of the retrograde regulon which consists of genes whose expression is stimulated by damage to mitochondria and reduced in cells grown with glutamate as the sole nitrogen source, located in the cytoplasm [Source:SGD;Acc:S000000797]
YGR183C	QCR9	-0.464								Subunit 9 of ubiquinol cytochrome-c reductase (Complex III); Complex III is a component of the mitochondrial inner membrane electron transport chain; required for electron transfer at the ubiquinol oxidase site of the complex [Source:SGD;Acc:S000003415]
YCR023C		-0.464								Vacuolar membrane protein of unknown function; member of the multidrug resistance family; YCR023C is not an essential gene [Source:SGD;Acc:S000000617]
YLR337C	VRP1	-0.465								Verprolin, proline-rich actin-associated protein; involved in cytoskeletal organization and cytokinesis; promotes actin nucleation and endocytosis; related to mammalian Wiskott-Aldrich syndrome protein (WASP)-interacting protein (WIP) [Source:SGD;Acc:S000004329]
YML128C	MSC1	-0.466								Protein of unknown function; mutant is defective in directing meiotic recombination events to homologous chromatids; the authentic, non-tagged protein is detected in highly purified mitochondria and is phosphorylated [Source:SGD;Acc:S000004597]
YLR038C	COX12	-0.467								Subunit VIb of cytochrome c oxidase; cytochrome c oxidase is also known as respiratory Complex IV and is the terminal member of the mitochondrial inner membrane electron transport chain; required for assembly of cytochrome c oxidase but not required for activity after assembly; phosphorylated; easily released from the intermembrane space, suggesting a loose association with Complex IV [Source:SGD…
YLR294C		-0.468								Dubious open reading frame; unlikely to encode a functional protein, based on available experimental and comparative sequence data; partially overlaps the verified gene ATP14 [Source:SGD;Acc:S000004285]
YBL080C	PET112	-0.471								Subunit of the trimeric GatFAB AmidoTransferase(AdT) complex; involved in the formation of Q-tRNAQ; mutation is functionally complemented by the bacterial GatB ortholog [Source:SGD;Acc:S000000176]
YCL025C	AGP1	-0.474								Low-affinity amino acid permease with broad substrate range; involved in uptake of asparagine, glutamine, and other amino acids; expression regulated by SPS plasma membrane amino acid sensor system (Ssy1p-Ptr3p-Ssy5p); AGP1 has a paralog, GNP1, that arose from the whole genome duplication [Source:SGD;Acc:S000000530]
YPL123C	RNY1	-0.475								Vacuolar RNase of the T(2) family; relocalizes to the cytosol where it cleaves tRNAs upon oxidative or stationary phase stress; promotes apoptosis under stress conditions and this function is independent of its catalytic activity [Source:SGD;Acc:S000006044]
YOL077W-A	ATP19	-0.477								Subunit k of the mitochondrial F1F0 ATP synthase; F1F0 ATP synthase is a large, evolutionarily conserved enzyme complex required for ATP synthesis; associated only with the dimeric form of ATP synthase [Source:SGD;Acc:S000007339]
YER037W	PHM8	-0.478								Lysophosphatidic acid (LPA) phosphatase, nucleotidase; principle and physiological nucleotidase working on GMP, UMP and CMP; involved in LPA hydrolysis in response to phosphate starvation and ribose salvage pathway; phosphatase activity is soluble and Mg2+ dependent; expression is induced by low phosphate levels and by inactivation of Pho85p; PHM8 has a paralog, SDT1, that arose from the whole ge…
YJL103C	GSM1	-0.478								Putative zinc cluster protein of unknown function; proposed to be involved in the regulation of energy metabolism, based on patterns of expression and sequence analysis [Source:SGD;Acc:S000003639]
YKL148C	SDH1	-0.48								Flavoprotein subunit of succinate dehydrogenase; couples the oxidation of succinate to the transfer of electrons to ubiquinone as part of the TCA cycle and the mitochondrial respiratory chain; FAD binding to Sdh1p is required for the assembly of the succinate dehydrogenase subunits; SDH1 has a paralog, YJL045W, that arose from the whole genome duplication [Source:SGD;Acc:S000001631]
YHL028W	WSC4	-0.483								Endoplasmic reticulum (ER) membrane protein; involved in the translocation of soluble secretory proteins and insertion of membrane proteins into the ER membrane; may also have a role in the stress response but has only partial functional overlap with WSC1-3 [Source:SGD;Acc:S000001020]
YHR087W	RTC3	-0.486								Protein of unknown function involved in RNA metabolism; has structural similarity to SBDS, the human protein mutated in Shwachman-Diamond Syndrome (the yeast SBDS ortholog = SDO1); null mutation suppresses cdc13-1 temperature sensitivity; protein abundance increases in response to DNA replication stress [Source:SGD;Acc:S000001129]
YGL187C	COX4	-0.486								Subunit IV of cytochrome c oxidase; the terminal member of the mitochondrial inner membrane electron transport chain; precursor N-terminal 25 residues are cleaved during mitochondrial import; phosphorylated; spermidine enhances translation [Source:SGD;Acc:S000003155]
YML054C	CYB2	-0.487								Cytochrome b2 (L-lactate cytochrome-c oxidoreductase); component of the mitochondrial intermembrane space, required for lactate utilization; expression is repressed by glucose and anaerobic conditions [Source:SGD;Acc:S000004518]
YKL141W	SDH3	-0.491								Subunit of succinate dehydrogenase and of TIM22 translocase; functions as cytochrome b subunit of succinate dehydrogenase, which couples oxidation of succinate to transfer of electrons to ubiquinone as part of the TCA cycle and the mitochondrial respiratory chain; also required for mitochondrial inner membrane protein import as part of the TIM22 complex; SDH3 has a paralog, SHH3, that arose from …
YNL134C		-0.493								Protein of unknown function; similar to dehydrogenases from other model organisms; green fluorescent protein (GFP)-fusion protein localizes to both the cytoplasm and nucleus; protein abundance increases in response to DNA replication stress [Source:SGD;Acc:S000005078]
YOR227W	HER1	-0.499								Protein of unknown function; required for proliferation or remodeling of the ER that is caused by overexpression of Hmg2p; may interact with ribosomes, based on co-purification experiments; HER1 has a paralog, GIP3, that arose from the whole genome duplication [Source:SGD;Acc:S000005753]
YDR248C		-0.502	down-							Putative gluconokinase; sequence similarity to bacterial and human gluconokinase; green fluorescent protein (GFP)-fusion protein localizes to the cytoplasm; upregulated by deletion of the RNAP-II associated factor, PAF1 [Source:SGD;Acc:S000002656]
YML120C	NDI1	-0.503	down-							NADH:ubiquinone oxidoreductase; transfers electrons from NADH to ubiquinone in the respiratory chain but does not pump protons, in contrast to the higher eukaryotic multisubunit respiratory complex I; phosphorylated; involved in Mn and H2O2 induced apoptosis; upon apoptotic stress, Ndip is activated in the mitochondria by N-terminal cleavage, and the truncated protein translocates to the cytoplas…
YKR067W	GPT2	-0.504	down-							Glycerol-3-phosphate/dihydroxyacetone phosphate sn-1 acyltransferase; located in lipid particles and the ER; involved in the stepwise acylation of glycerol-3-phosphate and dihydroxyacetone in lipid biosynthesis; the most conserved motifs and functionally relevant residues are oriented towards the ER lumen [Source:SGD;Acc:S000001775]
YJR155W	AAD10	-0.504	down-							Putative aryl-alcohol dehydrogenase; similar to P. chrysosporium aryl-alcohol dehydrogenase; mutational analysis has not yet revealed a physiological role; members of the AAD gene family comprise three pairs (AAD3 + AAD15, AAD6/AAD16 + AAD4, AAD10 + AAD14) whose two genes are more related to one another than to other members of the family [Source:SGD;Acc:S000003916]
YDL204W	RTN2	-0.505	down-							Reticulon protein; stabilizes membrane curvature; involved in nuclear pore assembly and maintenance of tubular ER morphology; interacts with exocyst subunit Sec6p, Yip3p, and Sbh1p; much less abundant than Rtn1p; rtn1 rtn2 yop1 triple mutant lacks tubular ER; member of RTNLA (reticulon-like A) subfamily; protein increases in abundance and relocalizes to plasma membrane upon DNA replication stress…
YNL011C		-0.51	down-							Putative protein of unknown function; YNL011C is not an essential gene [Source:SGD;Acc:S000004956]
YOR054C	VHS3	-0.513	down-							Negative regulatory subunit of protein phosphatase 1 Ppz1p; involved in coenzyme A biosynthesis; subunit of the phosphopantothenoylcysteine decarboxylase (PPCDC; Cab3p, Sis2p, Vhs3p) complex and the CoA-Synthesizing Protein Complex (CoA-SPC: Cab2p, Cab3p, Cab4p, Cab5p, Sis2p and Vhs3p) [Source:SGD;Acc:S000005580]
YDR298C	ATP5	-0.514	down-							Subunit 5 of the stator stalk of mitochondrial F1F0 ATP synthase; F1F0 ATP synthase is a large, evolutionarily conserved enzyme complex required for ATP synthesis; homologous to bovine subunit OSCP (oligomycin sensitivity-conferring protein); phosphorylated [Source:SGD;Acc:S000002706]
YJL166W	QCR8	-0.516	down-							Subunit 8 of ubiquinol cytochrome-c reductase (Complex III); Complex III is a component of the mitochondrial inner membrane electron transport chain; oriented facing the intermembrane space; expression is regulated by Abf1p and Cpf1p [Source:SGD;Acc:S000003702]
YKL153W		-0.518	down-							Dubious open reading frame; unlikely to encode a functional protein, based on available experimental and comparative sequence data; transcription of both YLK153W and the overlapping essential gene GPM1 is reduced in the gcr1 null mutant [Source:SGD;Acc:S000001636]
YMR087W		-0.52	down-							Putative ADP-ribose-1''-monophosphatase; converts ADP-ribose-1''-monophosphate to ADP-ribose; may have a role in tRNA splicing; contains an A1pp domain [Source:SGD;Acc:S000004693]
YGL227W	VID30	-0.522	down-							Central component of GID Complex, involved in FBPase degradation; interacts strongly with Gid8p to serve as a scaffold for other GID Complex subunits; contains SPRY domain and 3 domains that are also found in Gid8p - LisH, CTLH, and CRA; required for association of Vid vesicles and actin patches in vacuole import and degradation pathway; shifts the balance of nitrogen metabolism toward glutamate …
YLL027W	ISA1	-0.522	down-							Protein required for maturation of mitochondrial [4Fe-4S] proteins; functions in a complex with Isa2p and possibly Iba57p; isa1 deletion causes loss of mitochondrial DNA and respiratory deficiency; depletion reduces growth on nonfermentable carbon sources; functional ortholog of bacterial A-type ISC proteins [Source:SGD;Acc:S000003950]
YHR044C	DOG1	-0.524	down-							2-deoxyglucose-6-phosphate phosphatase; member of a family of low molecular weight phosphatases; confers 2-deoxyglucose resistance when overexpressed; DOG1 has a paralog, DOG2, that arose from a single-locus duplication; the last half of DOG1 and DOG2 are subject to gene conversions among S. cerevisiae, S. paradoxus, and S. mikatae [Source:SGD;Acc:S000001086]
YKL003C	MRP17	-0.524	down-							Mitochondrial ribosomal protein of the small subunit; MRP17 exhibits genetic interactions with PET122, encoding a COX3-specific translational activator [Source:SGD;Acc:S000001486]
YKL053C-A	MDM35	-0.527	down-							Mitochondrial intermembrane space protein; mutation affects mitochondrial distribution and morphology; contains twin cysteine-x9-cysteine motifs; protein abundance increases in response to DNA replication stress [Source:SGD;Acc:S000007243]
YDR178W	SDH4	-0.528	down-							Membrane anchor subunit of succinate dehydrogenase (SDH); involved in coupling the oxidation of succinate to the transfer of electrons to ubiquinone as part of the TCA cycle and the mitochondrial respiratory chain; has similarity to human SDH subunit D (SDHD), which is implicated in paraganglioma [Source:SGD;Acc:S000002585]
YNL103W	MET4	-0.53	down-						1	Leucine-zipper transcriptional activator; responsible for regulation of sulfur amino acid pathway; requires different combinations of auxiliary factors Cbf1p, Met28p, Met31p and Met32p; feedforward loop exists in the regulation of genes controlled by Met4p and Met32p; can be ubiquitinated by ubiquitin ligase SCF-Met30p, is either degraded or maintained in an inactive state; regulates degradation …
YLR109W	AHP1	-0.53	down-							Thiol-specific peroxiredoxin; reduces hydroperoxides to protect against oxidative damage; function in vivo requires covalent conjugation to Urm1p [Source:SGD;Acc:S000004099]
YJL102W	MEF2	-0.532	down-							Mitochondrial elongation factor involved in translational elongation [Source:SGD;Acc:S000003638]
YHL038C	CBP2	-0.538	down-							Required for splicing of the group I intron bI5 of the COB pre-mRNA; nuclear-encoded mitochondrial protein that binds to the RNA to promote splicing; also involved in but not essential for splicing of the COB bI2 intron and the intron in the 21S rRNA gene [Source:SGD;Acc:S000001030]
YDL130W-A	STF1	-0.54	down-							Protein involved in regulation of the mitochondrial F1F0-ATP synthase; Stf1p and Stf2p act as stabilizing factors that enhance inhibitory action of the Inh1p protein; protein abundance increases in response to DNA replication stress; STF1 has a paralog, INH1, that arose from the whole genome duplication [Source:SGD;Acc:S000007232]
YNL185C	MRPL19	-0.541	down-							Mitochondrial ribosomal protein of the large subunit [Source:SGD;Acc:S000005129]
YFR022W	ROG3	-0.542	down-							Alpha-arrestin involved in ubiquitin-dependent endocytosis; contributes to desensitization of agonist-occupied alpha-factor receptor Ste2p by Rsp5p-independent internalization; PPXY motif-mediated binding of the ubiquitin ligase Rsp5p is not required for adaptation; mutation suppresses the temperature sensitivity of an mck1 rim11 double mutant; ROG3 has a paralog, ROD1, that arose from the whole …
YDL067C	COX9	-0.543	down-							Subunit VIIa of cytochrome c oxidase (Complex IV); Complex IV is the terminal member of the mitochondrial inner membrane electron transport chain [Source:SGD;Acc:S000002225]
YMR141C		-0.545	down-							Dubious open reading frame; unlikely to encode a functional protein, based on available experimental and comparative sequence data [Source:SGD;Acc:S000004749]
YBR037C	SCO1	-0.546	down-							Copper-binding protein of mitochondrial inner membrane; required for cytochrome c oxidase activity and respiration; may function to deliver copper to cytochrome c oxidase; similar to thioredoxins; SCO1 has a paralog, SCO2, that arose from the whole genome duplication [Source:SGD;Acc:S000000241]
YDR377W	ATP17	-0.546	down-							Subunit f of the F0 sector of mitochondrial F1F0 ATP synthase; F1F0 ATP synthase is a large, evolutionarily conserved enzyme complex required for ATP synthesis [Source:SGD;Acc:S000002785]
YDR475C	JIP4	-0.548	down-							Protein of unknown function; previously annotated as two separate ORFs, YDR474C and YDR475C, which were merged as a result of corrections to the systematic reference sequence; JIP4 has a paralog, YOR019W, that arose from the whole genome duplication [Source:SGD;Acc:S000002883]
YKL016C	ATP7	-0.553	down-							Subunit d of the stator stalk of mitochondrial F1F0 ATP synthase; F1F0 ATP synthase is a large, evolutionarily conserved enzyme complex required for ATP synthesis [Source:SGD;Acc:S000001499]
YBR120C	CBP6	-0.556	down-							Mitochondrial protein required for translation of the COB mRNA; forms a complex with Cbp3p that binds to mt ribosomes near the polypeptide tunnel exit and promotes efficient translation of the COB mRNA; Cbp3p-Cbp6p complex also interacts with newly synthesized cytochrome b (Cobp) and Cbp4p to promote assembly of Cobp into the cytochrome bc1 complex; Cbp3p-Cbp6p complex is sequestered if assembly …
YML081C-A	ATP18	-0.556	down-							Subunit of the mitochondrial F1F0 ATP synthase; F1F0 ATP synthase is a large, evolutionarily conserved enzyme complex required for ATP synthesis; termed subunit I or subunit j; does not correspond to known ATP synthase subunits in other organisms [Source:SGD;Acc:S000007247]
YGR182C		-0.559	down-							Dubious open reading frame; unlikely to encode a functional protein, based on available experimental and comparative sequence data; partially overlaps the verified ORF TIM13/YGR181W [Source:SGD;Acc:S000003414]
YIL017C	VID28	-0.56	down-							GID Complex subunit, serves as adaptor for regulatory subunit Vid24p; protein involved in proteasome-dependent catabolite degradation of fructose-1,6-bisphosphatase (FBPase); localized to the nucleus and the cytoplasm [Source:SGD;Acc:S000001279]
YDR034C	LYS14	-0.56	down-							Transcriptional activator involved in regulating lysine biosynthesis; involved in the regulation of genes of the lysine biosynthesis pathway; requires 2-aminoadipate semialdehyde as co-inducer [Source:SGD;Acc:S000002441]
YPL186C	UIP4	-0.564	down-							Protein that interacts with Ulp1p; a Ubl (ubiquitin-like protein)-specific protease for Smt3p protein conjugates; detected in a phosphorylated state in the mitochondrial outer membrane; also detected in ER and nuclear envelope [Source:SGD;Acc:S000006107]
YFL030W	AGX1	-0.564	down-							Alanine:glyoxylate aminotransferase (AGT); catalyzes the synthesis of glycine from glyoxylate, which is one of three pathways for glycine biosynthesis in yeast; has similarity to mammalian and plant alanine:glyoxylate aminotransferases [Source:SGD;Acc:S000001864]
YHR180W		-0.564	down-							Dubious open reading frame; unlikely to encode a functional protein, based on available experimental and comparative sequence data [Source:SGD;Acc:S000001223]
YPR010C-A		-0.567	down-							Putative protein of unknown function; conserved among Saccharomyces sensu stricto species [Source:SGD;Acc:S000122558]
YKL026C	GPX1	-0.57	down-							Phospholipid hydroperoxide glutathione peroxidase; induced by glucose starvation that protects cells from phospholipid hydroperoxides and nonphospholipid peroxides during oxidative stress; GPX1 has a paralog, HYR1, that arose from the whole genome duplication [Source:SGD;Acc:S000001509]
YJR111C		-0.573	down-							Putative protein of unknown function; green fluorescent protein (GFP)-fusion protein localizes to the mitochondria [Source:SGD;Acc:S000003872]
YDR529C	QCR7	-0.575	down-							Subunit 7 of ubiquinol cytochrome-c reductase (Complex III); Complex III is a component of the mitochondrial inner membrane electron transport chain; oriented facing the mitochondrial matrix; N-terminus appears to play a role in complex assembly [Source:SGD;Acc:S000002937]
YPL264C		-0.576	down-							Putative membrane protein of unknown function; physically interacts with Hsp82p; YPL264C is not an essential gene [Source:SGD;Acc:S000006185]
YPL271W	ATP15	-0.576	down-							Epsilon subunit of the F1 sector of mitochondrial F1F0 ATP synthase; which is a large, evolutionarily conserved enzyme complex required for ATP synthesis; F1 translationally regulates ATP6 and ATP8 expression to achieve a balanced output of ATP synthase genes encoded in nucleus and mitochondria; phosphorylated [Source:SGD;Acc:S000006192]
YHR001W-A	QCR10	-0.581	down-							Subunit of the ubiqunol-cytochrome c oxidoreductase complex; this complex comprises part of the mitochondrial respiratory chain; members include Cobp, Rip1p, Cyt1p, Cor1p, Qcr2p, Qcr6p, Qcr7p, Qcr8p, Qcr9p, and Qcr10p and comprises part of the mitochondrial respiratory chain [Source:SGD;Acc:S000003529]
YDR070C	FMP16	-0.585	down-							Protein of unknown function; may be involved in responding to conditions of stress; the authentic, non-tagged protein is detected in highly purified mitochondria in high-throughput studies; protein abundance increases in response to DNA replication stress [Source:SGD;Acc:S000002477]
YMR053C	STB2	-0.587	down-							Protein that interacts with Sin3p in a two-hybrid assay; part of a large protein complex with Sin3p and Stb1p; STB2 has a paralog, STB6, that arose from the whole genome duplication [Source:SGD;Acc:S000004657]
YBR214W	SDS24	-0.589	down-							Protein involved in cell separation during budding; one of two S. cerevisiae homologs (Sds23p and Sds24p) of the S. pombe Sds23 protein, which is implicated in APC/cyclosome regulation; may play an indirect role in fluid-phase endocytosis; protein abundance increases in response to DNA replication stress; SDS24 has a paralog, SDS23, that arose from the whole genome duplication [Source:SGD;Acc:S00…
YNL160W	YGP1	-0.589	down-							Cell wall-related secretory glycoprotein; induced by nutrient deprivation-associated growth arrest and upon entry into stationary phase; may be involved in adaptation prior to stationary phase entry; YGP1 has a paralog, SPS100, that arose from the whole genome duplication [Source:SGD;Acc:S000005104]
YPR020W	ATP20	-0.598	down-							Subunit g of the mitochondrial F1F0 ATP synthase; reversibly phosphorylated on two residues; unphosphorylated form is required for dimerization of the ATP synthase complex, which in turn determines oligomerization of the complex and the shape of inner membrane cristae [Source:SGD;Acc:S000006224]
YDL180W		-0.604	down-							Putative protein of unknown function; green fluorescent protein (GFP)-fusion protein localizes to the vacuole [Source:SGD;Acc:S000002339]
YKL091C		-0.616	down-							Putative phosphatidylinositol/phosphatidylcholine transfer protein; possibly involved in lipid metabolism; localizes to the nucleus; contains a CRAL/TRIO domain and binds several lipids in a large-scale study; YKL091C has a paralog, SEC14, that arose from the whole genome duplication [Source:SGD;Acc:S000001574]
YOR044W	IRC23	-0.618	down-							Putative protein of unknown function; green fluorescent protein (GFP)-fusion localizes to the ER; null mutant displays increased levels of spontaneous Rad52p foci; IRC23 has a paralog, BSC2, that arose from the whole genome duplication [Source:SGD;Acc:S000005570]
YCL049C		-0.618	down-							Protein of unknown function; localizes to membrane fraction; YCL049C is not an essential gene [Source:SGD;Acc:S000000554]
YOL071W	SDH5	-0.62	down-							Protein required for flavinylation of Sdh1p; binds to Sdh1p and promotes FAD cofactor attachment, which is necessary for succinate dehydrogenase (SDH) complex assembly and activity; mutations in human ortholog PGL2 are associated with neuroendocrine tumors (paraganglioma) [Source:SGD;Acc:S000005432]
YDL181W	INH1	-0.62	down-							Protein that inhibits ATP hydrolysis by the F1F0-ATP synthase; inhibitory function is enhanced by stabilizing proteins Stf1p and Stf2p; has a calmodulin-binding motif and binds calmodulin in vitro; INH1 has a paralog, STF1, that arose from the whole genome duplication [Source:SGD;Acc:S000002340]
YDL149W	ATG9	-0.627	down-							Transmembrane protein involved in forming Cvt and autophagic vesicles; cycles between the phagophore assembly site (PAS) and other cytosolic punctate structures, not found in autophagosomes; may be involved in membrane delivery to the PAS [Source:SGD;Acc:S000002308]
YDR031W	MIX14	-0.628	down-							Mitochondrial intermembrane space protein of unknown function; required for normal oxygen consumption; contains twin cysteine-x9-cysteine motifs; protein abundance increases in response to DNA replication stress [Source:SGD;Acc:S000002438]
YMR173W-A		-0.633	down-							Dubious open reading frame; unlikely to encode a functional protein, based on available experimental and comparative sequence data; overlaps the verified gene DDR48/YML173W [Source:SGD;Acc:S000004785]
YKL085W	MDH1	-0.637	down-							Mitochondrial malate dehydrogenase; catalyzes interconversion of malate and oxaloacetate; involved in the tricarboxylic acid (TCA) cycle; phosphorylated [Source:SGD;Acc:S000001568]
YLR152C		-0.639	down-							Putative protein of unknown function; YLR152C is not an essential gene [Source:SGD;Acc:S000004142]
YLR218C	COA4	-0.642	down-							Twin Cx(9)C protein involved in cytochrome c oxidase organization; organization includes assembly or stability; localizes to the mitochondrial intermembrane space via the Mia40p-Erv1p system; interacts genetically with CYC1 and with cytochrome c oxidase assembly factors [Source:SGD;Acc:S000004208]
YFL014W	HSP12	-0.645	down-							Plasma membrane protein involved in maintaining membrane organization; involved in maintaining organization during stress conditions; induced by heat shock, oxidative stress, osmostress, stationary phase, glucose depletion, oleate and alcohol; protein abundance increased in response to DNA replication stress and dietary restriction; regulated by the HOG and Ras-Pka pathways; required for dietary …
YJL088W	ARG3	-0.648	down-							Ornithine carbamoyltransferase; also known as carbamoylphosphate:L-ornithine carbamoyltransferase; catalyzes the biosynthesis of the arginine precursor citrulline [Source:SGD;Acc:S000003624]
YPR193C	HPA2	-0.656	down-							Tetrameric histone acetyltransferase; has similarity to Gcn5p, Hat1p, Elp3p, and Hpa3p; acetylates histones H3 and H4 in vitro and exhibits autoacetylation activity; also acetylates polyamines [Source:SGD;Acc:S000006397]
YER053C	PIC2	-0.661	down-							Mitochondrial copper and phosphate carrier; imports copper and inorganic phosphate into mitochondria; functionally redundant with Mir1p but less abundant than Mir1p under normal conditions; expression is induced at high temperature [Source:SGD;Acc:S000000855]
YDL169C	UGX2	-0.667	down-							Protein of unknown function; transcript accumulates in response to any combination of stress conditions [Source:SGD;Acc:S000002328]
YJR109C	CPA2	-0.669	down-							Large subunit of carbamoyl phosphate synthetase; carbamoyl phosphate synthetase catalyzes a step in the synthesis of citrulline, an arginine precursor [Source:SGD;Acc:S000003870]
YMR007W		-0.67	down-							Dubious open reading frame; unlikely to encode a functional protein, based on available experimental and comparative sequence data [Source:SGD;Acc:S000004609]
YHR021W-A	ECM12	-0.674	down-							Putative protein of unknown function; may contribute to cell wall biosynthesis, mutants display zymolyase hypersensitivity [Source:SGD;Acc:S000003531]
YER052C	HOM3	-0.679	down-							Aspartate kinase (L-aspartate 4-P-transferase); cytoplasmic enzyme that catalyzes the first step in the common pathway for methionine and threonine biosynthesis; expression regulated by Gcn4p and the general control of amino acid synthesis [Source:SGD;Acc:S000000854]
YCR005C	CIT2	-0.679	down-							Citrate synthase; catalyzes the condensation of acetyl coenzyme A and oxaloacetate to form citrate, peroxisomal isozyme involved in glyoxylate cycle; expression is controlled by Rtg1p and Rtg2p transcription factors; CIT2 has a paralog, CIT1, that arose from the whole genome duplication [Source:SGD;Acc:S000000598]
YMR174C	PAI3	-0.709	down-							Cytoplasmic proteinase A (Pep4p) inhibitor; dependent on Pbs2p and Hog1p protein kinases for osmotic induction; intrinsically unstructured, N-terminal half becomes ordered in the active site of proteinase A upon contact [Source:SGD;Acc:S000004786]
YBR145W	ADH5	-0.716	down-	1						Alcohol dehydrogenase isoenzyme V; involved in ethanol production; ADH5 has a paralog, ADH1, that arose from the whole genome duplication [Source:SGD;Acc:S000000349]
YLL041C	SDH2	-0.72	down-							Iron-sulfur protein subunit of succinate dehydrogenase; the complex couples the oxidation of succinate to the transfer of electrons to ubiquinone as part of the TCA cycle and the mitochondrial respiratory chain; other members are Sdh1p, Sdh3p, and Sdh4p [Source:SGD;Acc:S000003964]
YHR007C-A		-0.722	down-							Putative protein of unknown function; identified by expression profiling and mass spectrometry [Source:SGD;Acc:S000028830]
YDL170W	UGA3	-0.729	down-							Transcriptional activator for GABA-dependent induction of GABA genes; binds to DNA elements found in the promoters of target genes and increases their expression in the presence of GABA (gamma-aminobutyrate); zinc finger transcription factor of the Zn(2)-Cys(6) binuclear cluster domain type; localized to the nucleus; examples of GABA genes include UGA1, UGA2, and UGA4 [Source:SGD;Acc:S000002329]
YPL171C	OYE3	-0.736	down-							Conserved NADPH oxidoreductase containing flavin mononucleotide (FMN); homologous to Oye2p with different ligand binding and catalytic properties; has potential roles in oxidative stress response and programmed cell death [Source:SGD;Acc:S000006092]
YCL030C	HIS4	-0.744	down-							Multifunctional enzyme containing phosphoribosyl-ATP pyrophosphatase; phosphoribosyl-AMP cyclohydrolase, and histidinol dehydrogenase activities; catalyzes the second, third, ninth and tenth steps in histidine biosynthesis [Source:SGD;Acc:S000000535]
YOR313C	SPS4	-0.759	down-							Protein whose expression is induced during sporulation; not required for sporulation; heterologous expression in E. coli induces the SOS response that senses DNA damage [Source:SGD;Acc:S000005840]
YMR320W		-0.765	down-							Dubious open reading frame; unlikely to encode a functional protein, based on available experimental and comparative sequence data [Source:SGD;Acc:S000004939]
YPR127W		-0.768	down-							Putative pyridoxine 4-dehydrogenase; differentially expressed during alcoholic fermentation; expression activated by transcription factor YRM1/YOR172W; green fluorescent protein (GFP)-fusion protein localizes to both the cytoplasm and the nucleus [Source:SGD;Acc:S000006331]
YBR054W	YRO2	-0.779	down-							Protein of unknown function with similarity to archaeal rhodopsins; the authentic, non-tagged protein is detected in a phosphorylated state in highly purified mitochondria in high-throughput studies; transcriptionally regulated by Haa1p; YRO2 has a paralog, MRH1, that arose from the whole genome duplication [Source:SGD;Acc:S000000258]
YKR093W	PTR2	-0.783	down-							Integral membrane peptide transporter; mediates transport of di- and tri-peptides; conserved protein that contains 12 transmembrane domains; PTR2 expression is regulated by the N-end rule pathway via repression by Cup9p [Source:SGD;Acc:S000001801]
YER069W	ARG5,6	-0.788	down-							Acetylglutamate kinase and N-acetyl-gamma-glutamyl-phosphate reductase; N-acetyl-L-glutamate kinase (NAGK) catalyzes the 2nd and N-acetyl-gamma-glutamyl-phosphate reductase (NAGSA), the 3rd step in arginine biosynthesis; synthesized as a precursor which is processed in the mitochondrion to yield mature NAGK and NAGSA; enzymes form a metabolon complex with Arg2p; NAGK C-terminal domain stabilizes …
YJL133C-A		-0.791	down-							Putative protein of unknown function; the authentic, non-tagged protein is detected in highly purified mitochondria in high-throughput studies [Source:SGD;Acc:S000028805]
YNR069C	BSC5	-0.795	down-							Protein of unknown function; shows homology with N-terminal end of Bul1p; ORF exhibits genomic organization compatible with a translational readthrough-dependent mode of expression; readthrough expression includes YNR068C and the locus for this readthrough is termed BUL3; Bul3p is involved in ubiquitin-mediated sorting of plasma membrane proteins; readthrough and shortened forms of Bul3p interact…
YGL229C	SAP4	-0.8	down-							Protein required for function of the Sit4p protein phosphatase; member of a family of similar proteins that form complexes with Sit4p, including Sap155p, Sap185p, and Sap190p; SAP4 has a paralog, SAP155, that arose from the whole genome duplication [Source:SGD;Acc:S000003198]
YDR533C	HSP31	-0.812	down-							Methylglyoxalase that converts methylglyoxal to D-lactate; involved in oxidative stress resistance, diauxic shift, and stationary phase survival; has similarity to E. coli Hsp31 and C. albicans Glx3p; member of the DJ-1/ThiJ/PfpI superfamily, which includes human DJ-1 involved in Parkinson's disease and cancer; exists as a dimer and contains a putative metal-binding site; protein abundance increa…
YPL223C	GRE1	-0.833	down-							Hydrophilin essential in desiccation-rehydration process; stress induced (osmotic, ionic, oxidative, heat shock and heavy metals); regulated by the HOG pathway; GRE1 has a paralog, SIP18, that arose from the whole genome duplication [Source:SGD;Acc:S000006144]
YPR168W	NUT2	-0.847	down-							Subunit of the RNA polymerase II mediator complex; associates with core polymerase subunits to form the RNA polymerase II holoenzyme; required for transcriptional activation and has a role in basal transcription; protein abundance increases in response to DNA replication stress [Source:SGD;Acc:S000006372]
YOR387C		-0.85	down-							Putative protein of unknown function; regulated by the metal-responsive Aft1p transcription factor; highly inducible in zinc-depleted conditions; localizes to the soluble fraction; YOR387C has a paralog, VEL1, that arose from a single-locus duplication [Source:SGD;Acc:S000005914]
YMR136W	GAT2	-0.858	down-							Protein containing GATA family zinc finger motifs; similar to Gln3p and Dal80p; expression repressed by leucine [Source:SGD;Acc:S000004744]
YFR052C-A		-0.892	down-							Dubious open reading frame; unlikely to encode a functional protein, based on available experimental and comparative sequence data; overlaps ORF HXK1/YFR053C [Source:SGD;Acc:S000028768]
YGL188C		-0.893	down-							Dubious open reading frame; unlikely to encode a functional protein, based on available experimental and comparative sequence data [Source:SGD;Acc:S000003156]
YNR049C	MSO1	-0.906	down-							Probable component of the secretory vesicle docking complex; acts at a late step in secretion; shows genetic and physical interactions with Sec1p; required for prospore membrane formation during sporulation; relocalizes from bud neck to nucleus upon DNA replication stress [Source:SGD;Acc:S000005332]
YIL073C	SPO22	-0.917	down-							Meiosis-specific protein essential for chromosome synapsis; involved in completion of nuclear divisions during meiosis; induced early in meiosis [Source:SGD;Acc:S000001335]
YIR018W	YAP5	-0.926	down-							Basic leucine zipper (bZIP) iron-sensing transcription factor; involved in diauxic shift; YAP5 has a paralog, YAP7, that arose from the whole genome duplication [Source:SGD;Acc:S000001457]
YER150W	SPI1	-0.973	down-							GPI-anchored cell wall protein involved in weak acid resistance; basal expression requires Msn2p/Msn4p; expression is induced under conditions of stress and during the diauxic shift; SPI1 has a paralog, SED1, that arose from the whole genome duplication [Source:SGD;Acc:S000000952]
YGL121C	GPG1	-0.981	down-							Proposed gamma subunit of the heterotrimeric G protein; interacts with the receptor Gpr1p; involved in regulation of pseudohyphal growth; requires Gpb1p or Gpb2p to interact with Gpa2p; overproduction causes prion curing [Source:SGD;Acc:S000003089]
YGR043C	NQM1	-0.982	down-							Transaldolase of unknown function; transcription is repressed by Mot1p and induced by alpha-factor and during diauxic shift; NQM1 has a paralog, TAL1, that arose from the whole genome duplication [Source:SGD;Acc:S000003275]
YKL201C	MNN4	-0.986	down-							Putative positive regulator of mannosylphosphate transferase Mnn6p; involved in mannosylphosphorylation of N-linked oligosaccharides; expression increases in late-logarithmic and stationary growth phases; coding sequence contains length polymorphisms in different strains; MNN4 has a paralog, YJR061W, that arose from the whole genome duplication [Source:SGD;Acc:S000001684]
YBR293W	VBA2	-0.988	down-							Permease of basic amino acids in the vacuolar membrane [Source:SGD;Acc:S000000497]
YGL117W		-1.018	highly down-							Putative protein of unknown function [Source:SGD;Acc:S000003085]
YNL191W	DUG3	-1.07	highly down-							Component of glutamine amidotransferase (GATase II); forms a complex with Dug2p to degrade glutathione (GSH) and other peptides containing a gamma-glu-X bond in an alternative pathway to GSH degradation by gamma-glutamyl transpeptidase (Ecm38p) [Source:SGD;Acc:S000005135]
YMR169C	ALD3	-1.081	highly down-							Cytoplasmic aldehyde dehydrogenase; involved in beta-alanine synthesis; uses NAD+ as the preferred coenzyme; very similar to Ald2p; expression is induced by stress and repressed by glucose [Source:SGD;Acc:S000004779]
YPR036W-A	SPO24	-1.085	highly down-							Small (67 amino acids) protein involved in sporulation; localizes to the prospore membrane; phosphorylated during meiosis; a longer, 5'-extended mRNA is also transcribed beginning in mid-meiosis, regulated by two MSEs (middle sporulation elements), and includes an uORF of 15 codons in its 5'-UTR; evidence transcription is regulated by Pdr1p [Source:SGD;Acc:S000028425]
YDL183C		-1.105	highly down-							Protein that may form an active mitochondrial KHE system; mitochondrial inner-membrane protein; non-essential gene; KHE system stands for K+/H+ exchanger system [Source:SGD;Acc:S000002342]
YIL163C		-1.107	highly down-							Protein of unknown function; mRNA identified as translated by ribosome profiling data [Source:SGD;Acc:S000001425]
YDR046C	BAP3	-1.112	highly down-							Amino acid permease; involved in uptake of cysteine, leucine, isoleucine and valine; BAP3 has a paralog, BAP2, that arose from the whole genome duplication [Source:SGD;Acc:S000002453]
YNR034W-A		-1.144	highly down-							Putative protein of unknown function; expression is regulated by Msn2p/Msn4p; YNR034W-A has a paralog, YCR075W-A, that arose from the whole genome duplication [Source:SGD;Acc:S000007525]
YBR147W	RTC2	-1.178	highly down-							Putative vacuolar membrane transporter for cationic amino acids; likely contributes to amino acid homeostasis by exporting cationic amino acids from the vacuole; positive regulation by Lys14p suggests that lysine may be the primary substrate; member of the PQ-loop family, with seven transmembrane domains; similar to mammalian PQLC2 vacuolar transporter; RTC2 has a paralog, YPQ1, that arose from t…
YBR076W	ECM8	-1.19	highly down-							Non-essential protein of unknown function [Source:SGD;Acc:S000000280]
YGL059W	PKP2	-1.198	highly down-							Mitochondrial protein kinase; negatively regulates activity of the pyruvate dehydrogenase complex by phosphorylating the ser-133 residue of the Pda1p subunit; acts in concert with kinase Pkp1p and phosphatases Ptc5p and Ptc6p; relocalizes from mitochondrion to cytoplasm upon DNA replication stress [Source:SGD;Acc:S000003027]
YDL199C		-1.218	highly down-							Putative transporter; member of the sugar porter family [Source:SGD;Acc:S000002358]
YBR068C	BAP2	-1.234	highly down-							High-affinity leucine permease; functions as a branched-chain amino acid permease involved in uptake of leucine, isoleucine and valine; contains 12 predicted transmembrane domains; BAP2 has a paralog, BAP3, that arose from the whole genome duplication [Source:SGD;Acc:S000000272]
YBR072W	HSP26	-1.254	highly down-							Small heat shock protein (sHSP) with chaperone activity; forms hollow, sphere-shaped oligomers that suppress unfolded proteins aggregation; long-lived protein that is preferentially retained in mother cells and forms cytoplasmic foci; oligomer activation requires heat-induced conformational change; also has mRNA binding activity [Source:SGD;Acc:S000000276]
YBR213W	MET8	-1.293	highly down-						1	Bifunctional dehydrogenase and ferrochelatase; involved in the biosynthesis of siroheme, a prosthetic group used by sulfite reductase; required for sulfate assimilation and methionine biosynthesis [Source:SGD;Acc:S000000417]
YBR148W	YSW1	-1.317	highly down-							Protein required for normal prospore membrane formation; interacts with Gip1p, which is the meiosis-specific regulatory subunit of the Glc7p protein phosphatase; expressed specifically in spores and localizes to the prospore membrane; YSW1 has a paralog, SPO21, that arose from the whole genome duplication [Source:SGD;Acc:S000000352]
YJL052W	TDH1	-1.321	highly down-	1						Glyceraldehyde-3-phosphate dehydrogenase (GAPDH), isozyme 1; involved in glycolysis and gluconeogenesis; tetramer that catalyzes the reaction of glyceraldehyde-3-phosphate to 1,3 bis-phosphoglycerate; detected in the cytoplasm and cell wall; protein abundance increases in response to DNA replication stress; GAPDH-derived antimicrobial peptides secreted by S. cerevisiae are active against a wide v…
YMR175W	SIP18	-1.351	highly down-							Phospholipid-binding hydrophilin; essential to overcome desiccation-rehydration process; expression is induced by osmotic stress; SIP18 has a paralog, GRE1, that arose from the whole genome duplication [Source:SGD;Acc:S000004787]
YLR134W	PDC5	-1.356	highly down-	1						Minor isoform of pyruvate decarboxylase; key enzyme in alcoholic fermentation, decarboxylates pyruvate to acetaldehyde, regulation is glucose- and ethanol-dependent, repressed by thiamine, involved in amino acid catabolism [Source:SGD;Acc:S000004124]
YOR226C	ISU2	-1.361	highly down-						1	Protein required for synthesis of iron-sulfur proteins; localized to the mitochondrial matrix; performs a scaffolding function in mitochondria during Fe/S cluster assembly; involved in Fe-S cluster assembly for both mitochondrial and cytosolic proteins; isu1 isu2 double mutant is inviable; protein abundance increases in response to DNA replication stress; evolutionarily conserved; ISU2 has a para…
YJL212C	OPT1	-1.446	highly down-							Proton-coupled oligopeptide transporter of the plasma membrane; also transports glutathione and phytochelatin; member of the OPT family [Source:SGD;Acc:S000003748]
YDL059C	RAD59	-1.473	highly down-							Protein involved DNA double-strand break repair; repairs breaks in DNA during vegetative growth via recombination and single-strand annealing; anneals complementary single-stranded DNA; forms nuclear foci upon DNA replication stress; required for loading of Rad52p to DSBs; paralog of Rad52p [Source:SGD;Acc:S000002217]
YEL072W	RMD6	-1.568	highly down-							Protein required for sporulation [Source:SGD;Acc:S000000798]
YGR055W	MUP1	-1.62	highly down-							High affinity methionine permease; integral membrane protein with 13 putative membrane-spanning regions; also involved in cysteine uptake [Source:SGD;Acc:S000003287]
YOR225W		-1.859	highly down-							Dubious open reading frame; unlikely to encode a functional protein, based on available experimental and comparative sequence data [Source:SGD;Acc:S000005751]
YDR253C	MET32	-1.867	highly down-						1	Zinc-finger DNA-binding transcription factor; involved in transcriptional regulation of the methionine biosynthetic genes; targets strong transcriptional activator Met4p to promoters of sulfur metabolic genes; feedforward loop exists in the regulation of genes controlled by Met4p and Met32p; lack of such a loop for MET31 may account for the differential actions of Met32p and Met31p; MET32 has a p…
YKL068W-A		-1.999	highly down-							Putative protein of unknown function; identified by homology to <i>Ashbya gossypii</i> [Source:SGD;Acc:S000028524]
YPL250C	ICY2	-2.122	highly down-							Protein of unknown function; mobilized into polysomes upon a shift from a fermentable to nonfermentable carbon source; potential Cdc28p substrate; ICY2 has a paralog, ICY1, that arose from the whole genome duplication [Source:SGD;Acc:S000006171]
YNL277W	MET2	-2.331	highly down-						1	L-homoserine-O-acetyltransferase; catalyzes the conversion of homoserine to O-acetyl homoserine which is the first step of the methionine biosynthetic pathway [Source:SGD;Acc:S000005221]
YHL036W	MUP3	-2.379	highly down-							Low affinity methionine permease; similar to Mup1p [Source:SGD;Acc:S000001028]
YDR210W-B		-2.401	highly down-							Retrotransposon TYA Gag and TYB Pol genes; transcribed/translated as one unit; polyprotein is processed to make a nucleocapsid-like protein (Gag), reverse transcriptase (RT), protease (PR), and integrase (IN); similar to retroviral genes [Source:SGD;Acc:S000007393]
YKR069W	MET1	-2.557	highly down-						1	S-adenosyl-L-methionine uroporphyrinogen III transmethylase; involved in the biosynthesis of siroheme, a prosthetic group used by sulfite reductase; required for sulfate assimilation and methionine biosynthesis [Source:SGD;Acc:S000001777]
YGL184C	STR3	-3.018	highly down-							Peroxisomal cystathionine beta-lyase; converts cystathionine into homocysteine; may be redox regulated by Gto1p; involved in the release of the aromatic thiol 3-mercaptohexanol during wine fermentation [Source:SGD;Acc:S000003152]
YLR092W	SUL2	-3.032	highly down-						1	High affinity sulfate permease; sulfate uptake is mediated by specific sulfate transporters Sul1p and Sul2p, which control the concentration of endogenous activated sulfate intermediates [Source:SGD;Acc:S000004082]

## Sheet: H. uvarum
Id	Associated.Gene.Name	H. uvarum	Regulation	GluFerPathway & GluTransport	response to stimulus GO category	response to stress GO category		Description
YER011W	TIR1	1.73	highly up-		1	1		Cell wall mannoprotein; expression is downregulated at acidic pH and induced by cold shock and anaerobiosis; abundance is increased in cells cultured without shaking; member of the Srp1p/Tip1p family of serine-alanine-rich proteins [Source:SGD;Acc:S000000813]
YGL055W	OLE1	1.713	highly up-					Delta(9) fatty acid desaturase; required for monounsaturated fatty acid synthesis and for normal distribution of mitochondria [Source:SGD;Acc:S000003023]
YOL101C	IZH4	1.651	highly up-					Membrane protein involved in zinc ion homeostasis; member of the four-protein IZH family; expression induced by fatty acids and altered zinc levels; deletion reduces sensitivity to excess zinc; possible role in sterol metabolism; protein increases in abundance and relocalizes from nucleus to ER upon DNA replication stress; IZH4 has a paralog, IZH1, that arose from the whole genome duplication [So…
YBR067C	TIP1	1.568	highly up-		1	1		Major cell wall mannoprotein with possible lipase activity; transcription is induced by heat- and cold-shock; member of the Srp1p/Tip1p family of serine-alanine-rich proteins [Source:SGD;Acc:S000000271]
YOR348C	PUT4	1.503	highly up-					Proline permease; required for high-affinity transport of proline; also transports the toxic proline analog azetidine-2-carboxylate (AzC); PUT4 transcription is repressed in ammonia-grown cells [Source:SGD;Acc:S000005875]
YJR115W		1.468	highly up-		1			Putative protein of unknown function; YJR115W has a paralog, ECM13, that arose from the whole genome duplication [Source:SGD;Acc:S000003876]
YGR052W	FMP48	1.432	highly up-					Putative protein of unknown function; the authentic, non-tagged protein is detected in highly purified mitochondria in high-throughput studies; induced by treatment with 8-methoxypsoralen and UVA irradiation [Source:SGD;Acc:S000003284]
YPL061W	ALD6	1.398	highly up-	1	1	1		Cytosolic aldehyde dehydrogenase; activated by Mg2+ and utilizes NADP+ as the preferred coenzyme; required for conversion of acetaldehyde to acetate; constitutively expressed; locates to the mitochondrial outer surface upon oxidative stress [Source:SGD;Acc:S000005982]
YBR203W	COS111	1.377	highly up-		1			Protein required for antifungal drug ciclopirox olamine resistance; not related to the subtelomerically-encoded COS family; the authentic, non-tagged protein is detected in highly purified mitochondria in high-throughput studies [Source:SGD;Acc:S000000407]
YJR150C	DAN1	1.372	highly up-		1	1		Cell wall mannoprotein; has similarity to Tir1p, Tir2p, Tir3p, and Tir4p; expressed under anaerobic conditions, completely repressed during aerobic growth [Source:SGD;Acc:S000003911]
YDR274C		1.366	highly up-					Dubious open reading frame; unlikely to encode a functional protein, based on available experimental and comparative sequence data [Source:SGD;Acc:S000002682]
YOR028C	CIN5	1.33	highly up-		1	1		Basic leucine zipper (bZIP) transcription factor of the yAP-1 family; physically interacts with the Tup1-Cyc8 complex and recruits Tup1p to its targets; mediates pleiotropic drug resistance and salt tolerance; nuclearly localized under oxidative stress and sequestered in the cytoplasm by Lot6p under reducing conditions; CIN5 has a paralog, YAP6, that arose from the whole genome duplication [Sourc…
YNR014W		1.203	highly up-					Putative protein of unknown function; expression is cell-cycle regulated, Azf1p-dependent, and heat-inducible; YNR014W has a paralog, YMR206W, that arose from the whole genome duplication [Source:SGD;Acc:S000005297]
YML100W	TSL1	1.189	highly up-		1	1		Large subunit of trehalose 6-phosphate synthase/phosphatase complex; Tps1p-Tps2p complex converts uridine-5'-diphosphoglucose and glucose 6-phosphate to trehalose; contributes to survival to acute lethal heat stress; mutant has aneuploidy tolerance; protein abundance increases in response to DNA replication stress; TSL1 has a paralog, TPS3, that arose from the whole genome duplication [Source:SGD…
YKR075C		1.171	highly up-		1	1		Protein of unknown function; similar to Reg1p; expression regulated by glucose and Rgt1p; GFP-fusion protein is induced in response to the DNA-damaging agent MMS; YKR075C has a paralog, YOR062C, that arose from the whole genome duplication [Source:SGD;Acc:S000001783]
YDR492W	IZH1	1.156	highly up-					Membrane protein involved in zinc ion homeostasis; member of the four-protein IZH family; transcription is regulated directly by Zap1p, expression induced by zinc deficiency and fatty acids; deletion increases sensitivity to elevated zinc; IZH1 has a paralog, IZH4, that arose from the whole genome duplication [Source:SGD;Acc:S000002900]
YDR119W-A	COX26	1.154	highly up-					Putative protein of unknown function; copurifies with respiratory chain supercomplexes composed of Complex III (ubiquinol-cytochrome c reductase) and Complex IV (cytochrome c oxidase) [Source:SGD;Acc:S000113555]
YLR466W	YRF1-4	1.142	highly up-					Helicase encoded by the Y' element of subtelomeric regions; highly expressed in the mutants lacking the telomerase component TLC1; potentially phosphorylated by Cdc28p [Source:SGD;Acc:S000004458]
YGR249W	MGA1	1.141	highly up-					Protein similar to heat shock transcription factor; multicopy suppressor of pseudohyphal growth defects of ammonium permease mutants [Source:SGD;Acc:S000003481]
YJL107C		1.129	highly up-					Putative protein of unknown function; expression is induced by activation of the HOG1 mitogen-activated signaling pathway and this induction is Hog1p/Pbs2p dependent; YJL107C and adjacent ORF, YJL108C are merged in related fungi [Source:SGD;Acc:S000003643]
YER053C-A		1.125	highly up-					Protein of unknown function; green fluorescent protein (GFP)-fusion protein localizes to the endoplasmic reticulum; protein abundance increases in response to DNA replication stress [Source:SGD;Acc:S000007523]
YFR015C	GSY1	1.11	highly up-					Glycogen synthase; expression induced by glucose limitation, nitrogen starvation, environmental stress, and entry into stationary phase; GSY1 has a paralog, GSY2, that arose from the whole genome duplication; relocalizes from nucleus to cytoplasmic foci upon DNA replication stress [Source:SGD;Acc:S000001911]
YLR205C	HMX1	1.107	highly up-		1	1		ER localized heme oxygenase; involved in heme degradation during iron starvation and in the oxidative stress response; expression is regulated by AFT1 and oxidative stress; relocates to the perinuclear region in the presence of oxidants [Source:SGD;Acc:S000004195]
YNL036W	NCE103	1.106	highly up-		1	1		Carbonic anhydrase; metalloenzyme that catalyzes CO2 hydration to bicarbonate, which is an important metabolic substrate, and protons; not expressed under conditions of high CO2, such as inside a growing colony, but transcription is induced in response to low CO2 levels, such as on the colony surface in ambient air; poorly transcribed under aerobic conditions and at an undetectable level under an…
YKL109W	HAP4	1.099	highly up-		1			Transcription factor; subunit of the heme-activated, glucose-repressed Hap2p/3p/4p/5p CCAAT-binding complex, a transcriptional activator and global regulator of respiratory gene expression; provides the principal activation function of the complex; involved in diauxic shift [Source:SGD;Acc:S000001592]
YCL064C	CHA1	1.083	highly up-					Catabolic L-serine (L-threonine) deaminase; catalyzes the degradation of both L-serine and L-threonine; required to use serine or threonine as the sole nitrogen source, transcriptionally induced by serine and threonine [Source:SGD;Acc:S000000569]
YAL061W	BDH2	1.034	highly up-					Putative medium-chain alcohol dehydrogenase with similarity to BDH1; transcription induced by constitutively active PDR1 and PDR3 [Source:SGD;Acc:S000000057]
YBR147W	RTC2	1.026	highly up-					Putative vacuolar membrane transporter for cationic amino acids; likely contributes to amino acid homeostasis by exporting cationic amino acids from the vacuole; positive regulation by Lys14p suggests that lysine may be the primary substrate; member of the PQ-loop family, with seven transmembrane domains; similar to mammalian PQLC2 vacuolar transporter; RTC2 has a paralog, YPQ1, that arose from t…
YLR413W	INA1	1.012	highly up-					Putative protein of unknown function; not an essential gene; YLR413W has a paralog, FAT3, that arose from the whole genome duplication [Source:SGD;Acc:S000004405]
YPR065W	ROX1	0.992	up-					Heme-dependent repressor of hypoxic genes; mediates aerobic transcriptional repression of hypoxia induced genes such as COX5b and CYC7; repressor function regulated through decreased promoter occupancy in response to oxidative stress; contains an HMG domain that is responsible for DNA bending activity; involved in the hyperosmotic stress resistance [Source:SGD;Acc:S000006269]
YMR015C	ERG5	0.985	up-					C-22 sterol desaturase; a cytochrome P450 enzyme that catalyzes the formation of the C-22(23) double bond in the sterol side chain in ergosterol biosynthesis; may be a target of azole antifungal drugs [Source:SGD;Acc:S000004617]
YOR374W	ALD4	0.906	up-	1				Mitochondrial aldehyde dehydrogenase; required for growth on ethanol and conversion of acetaldehyde to acetate; phosphorylated; activity is K+ dependent; utilizes NADP+ or NAD+ equally as coenzymes; expression is glucose repressed; can substitute for cytosolic NADP-dependent aldehyde dehydrogenase when directed to the cytosol [Source:SGD;Acc:S000005901]
YLR108C		0.895	up-					Protein of unknown function; green fluorescent protein (GFP)-fusion protein localizes to the nucleus; YLR108C is not an esssential gene; protein abundance increases in response to DNA replication stress; YLR108C has a paralog, YDR132C, that arose from the whole genome duplication [Source:SGD;Acc:S000004098]
YEL039C	CYC7	0.889	up-					Cytochrome c isoform 2, expressed under hypoxic conditions; also known as iso-2-cytochrome c; electron carrier of the mitochondrial intermembrane space that transfers electrons from ubiquinone-cytochrome c oxidoreductase to cytochrome c oxidase during cellular respiration; protein abundance increases in response to DNA replication stress; CYC7 has a paralog, CYC1, that arose from the whole genome…
YPL111W	CAR1	0.885	up-					Arginase, catabolizes arginine to ornithine and urea; expression responds to both induction by arginine and nitrogen catabolite repression; disruption decreases production of carcinogen ethyl carbamate during wine fermentation and also enhances freeze tolerance [Source:SGD;Acc:S000006032]
YHR007C	ERG11	0.878	up-					Lanosterol 14-alpha-demethylase; catalyzes the C-14 demethylation of lanosterol to form 4,4''-dimethyl cholesta-8,14,24-triene-3-beta-ol in the ergosterol biosynthesis pathway; member of the cytochrome P450 family; associated and coordinately regulated with the P450 reductase Ncp1p [Source:SGD;Acc:S000001049]
YDR491C		0.877	up-					Dubious open reading frame; unlikely to encode a functional protein, based on available experimental and comparative sequence data [Source:SGD;Acc:S000002899]
YJL108C	PRM10	0.872	up-					Pheromone-regulated protein; proposed to be involved in mating; predicted to have 5 transmembrane segments; induced by treatment with 8-methoxypsoralen and UVA irradiation [Source:SGD;Acc:S000003644]
YJL141C	YAK1	0.87	up-					Serine-threonine protein kinase; component of a glucose-sensing system that inhibits growth in response to glucose availability; upon nutrient deprivation Yak1p phosphorylates Pop2p to regulate mRNA deadenylation, the co-repressor Crf1p to inhibit transcription of ribosomal genes, and the stress-responsive transcription factors Hsf1p and Msn2p; nuclear localization negatively regulated by the Ras…
YMR291W	TDA1	0.866	up-					Protein kinase of unknown cellular role; green fluorescent protein (GFP)-fusion protein localizes to the cytoplasm and nucleus; null mutant is sensitive to expression of the top1-T722A allele; not an essential gene; relocalizes from nucleus to cytoplasm upon DNA replication stress [Source:SGD;Acc:S000004905]
YGR060W	ERG25	0.836	up-					C-4 methyl sterol oxidase; catalyzes the first of three steps required to remove two C-4 methyl groups from an intermediate in ergosterol biosynthesis; mutants accumulate the sterol intermediate 4,4-dimethylzymosterol [Source:SGD;Acc:S000003292]
YDR074W	TPS2	0.818	up-					Phosphatase subunit of the trehalose-6-P synthase/phosphatase complex; involved in synthesis of the storage carbohydrate trehalose; expression is induced by stress conditions and repressed by the Ras-cAMP pathway; protein abundance increases in response to DNA replication stress [Source:SGD;Acc:S000002481]
YMR195W	ICY1	0.813	up-					Protein of unknown function; required for viability in rich media of cells lacking mitochondrial DNA; mutants have an invasive growth defect with elongated morphology; induced by amino acid starvation; ICY1 has a paralog, ICY2, that arose from the whole genome duplication [Source:SGD;Acc:S000004808]
YEL011W	GLC3	0.812	up-					Glycogen branching enzyme, involved in glycogen accumulation; green fluorescent protein (GFP)-fusion protein localizes to the cytoplasm in a punctate pattern; relocalizes from nucleus to cytoplasmic foci upon DNA replication stress [Source:SGD;Acc:S000000737]
YLR410W-B		0.79	up-					Retrotransposon TYA Gag and TYB Pol genes; transcribed/translated as one unit; polyprotein is processed to make a nucleocapsid-like protein (Gag), reverse transcriptase (RT), protease (PR), and integrase (IN); similar to retroviral genes [Source:SGD;Acc:S000007380]
YML075C	HMG1	0.789	up-					HMG-CoA reductase; catalyzes the conversion of HMG-CoA to mevalonate, which is a rate-limiting step in sterol biosynthesis; one of two isozymes; localizes to the nuclear envelope; overproduction induces the formation of karmellae; forms foci at the nuclear periphery upon DNA replication stress; HMG1 has a paralog, HMG2, that arose from the whole genome duplication [Source:SGD;Acc:S000004540]
YGR035C		0.786	up-					Putative protein of unknown function, potential Cdc28p substrate; transcription is activated by paralogous transcription factors Yrm1p and Yrr1p along with genes involved in multidrug resistance; YGR035C has a paralog, YLR346C, that arose from the whole genome duplication [Source:SGD;Acc:S000003267]
YMR246W	FAA4	0.785	up-					Long chain fatty acyl-CoA synthetase; activates imported fatty acids with a preference for C12:0-C16:0 chain lengths; functions in long chain fatty acid import; important for survival during stationary phase; localized to lipid particles; involved in sphingolipid-to-glycerolipid metabolism; forms cytoplasmic foci upon DNA replication stress; FAA4 has a paralog, FAA1, that arose from the whole gen…
YLR142W	PUT1	0.772	up-					Proline oxidase; nuclear-encoded mitochondrial protein involved in utilization of proline as sole nitrogen source; PUT1 transcription is induced by Put3p in the presence of proline and the absence of a preferred nitrogen source [Source:SGD;Acc:S000004132]
YJR047C	ANB1	0.771	up-					Translation elongation factor eIF-5A; previously thought to function in translation initiation; undergoes an essential hypusination modification; expressed under anaerobic conditions; ANB1 has a paralog, HYP2, that arose from the whole genome duplication [Source:SGD;Acc:S000003808]
YBR183W	YPC1	0.771	up-					Alkaline ceramidase; also has reverse (CoA-independent) ceramide synthase activity; catalyzes both breakdown and synthesis of phytoceramide; overexpression confers fumonisin B1 resistance; YPC1 has a paralog, YDC1, that arose from the whole genome duplication [Source:SGD;Acc:S000000387]
YIL169C		0.769	up-					Putative protein of unknown function; serine/threonine rich and highly similar to YOL155C, a putative glucan alpha-1,4-glucosidase; transcript is induced in both high and low pH environments; YIL169C is a non-essential gene [Source:SGD;Acc:S000001431]
YPL189C-A	COA2	0.769	up-					Cytochrome oxidase assembly factor; null mutation results in respiratory deficiency with specific loss of cytochrome oxidase activity; functions downstream of assembly factors Mss51p and Coa1p and interacts with assembly factor Shy1p [Source:SGD;Acc:S000028527]
YMR104C	YPK2	0.769	up-					Protein kinase similar to serine/threonine protein kinase Ypk1p; functionally redundant with YPK1 at the genetic level; participates in a signaling pathway required for optimal cell wall integrity; homolog of mammalian kinase SGK; YPK2 has a paralog, YPK1, that arose from the whole genome duplication [Source:SGD;Acc:S000004710]
YOR062C		0.768	up-					Protein of unknown function; similar to Reg1p; expression regulated by glucose and Rgt1p; GFP-fusion protein is induced in response to the DNA-damaging agent MMS; YOR062C has a paralog, YKR075C, that arose from the whole genome duplication [Source:SGD;Acc:S000005588]
YMR011W	HXT2	0.767	up-	1				High-affinity glucose transporter of the major facilitator superfamily; expression is induced by low levels of glucose and repressed by high levels of glucose [Source:SGD;Acc:S000004613]
YLR257W		0.761	up-					Protein of unknown function; protein abundance increases in response to DNA replication stress [Source:SGD;Acc:S000004247]
YNL112W	DBP2	0.757	up-					ATP-dependent RNA helicase of the DEAD-box protein family; has a strong preference for dsRNA; interacts with YRA1; required for the assembly of Yra1p, Nab2p and Mex67p onto mRNA and formation of nuclear mRNP; involved in mRNA decay and rRNA processing; may be involved in suppression of transcription from cryptic initiation sites [Source:SGD;Acc:S000005056]
YPR061C	JID1	0.755	up-					Probable Hsp40p co-chaperone; has a DnaJ-like domain and appears to be involved in ER-associated degradation of misfolded proteins containing a tightly folded cytoplasmic domain; inhibits replication of Brome mosaic virus in S. cerevisiae [Source:SGD;Acc:S000006265]
YDR044W	HEM13	0.753	up-					Coproporphyrinogen III oxidase; an oxygen requiring enzyme that catalyzes the sixth step in the heme biosynthetic pathway; transcription is repressed by oxygen and heme (via Rox1p and Hap1p) [Source:SGD;Acc:S000002451]
YIL101C	XBP1	0.75	up-					Transcriptional repressor; binds to promoter sequences of the cyclin genes, CYS3, and SMF2; expression is induced by stress or starvation during mitosis, and late in meiosis; member of the Swi4p/Mbp1p family; potential Cdc28p substrate; relative distribution to the nucleus increases upon DNA replication stress [Source:SGD;Acc:S000001363]
YDR261W-B		0.742	up-					Retrotransposon TYA Gag and TYB Pol genes; transcribed/translated as one unit; polyprotein is processed to make a nucleocapsid-like protein (Gag), reverse transcriptase (RT), protease (PR), and integrase (IN); similar to retroviral genes [Source:SGD;Acc:S000007397]
YGR088W	CTT1	0.729	up-					Cytosolic catalase T; has a role in protection from oxidative damage by hydrogen peroxide [Source:SGD;Acc:S000003320]
YGL209W	MIG2	0.724	up-					Zinc finger transcriptional repressor; cooperates with Mig1p in glucose-induced gene repression; under low glucose conditions relocalizes to mitochondrion, where it interacts with Ups1p, antagonizes mitochondrial fission factor Dnm1p, indicative of a role in mitochondrial fusion or regulating morphology; regulates filamentous growth in response to glucose depletion; activated in stochastic pulses…
YGR049W	SCM4	0.713	up-					Mitochondrial outer membrane protein of unknown function; predicted to have 4 transmembrane segments; import is mediated by Tom70p and Mim1p; interacts genetically with a cdc4 mutation; SCM4 has a paralog, ATG33, that arose from the whole genome duplication [Source:SGD;Acc:S000003281]
YOL059W	GPD2	0.712	up-					NAD-dependent glycerol 3-phosphate dehydrogenase; expression is controlled by an oxygen-independent signaling pathway required to regulate metabolism under anoxic conditions; located in cytosol and mitochondria; constitutively active but is inactivated via phosphorylation by energy-stress responsive kinase SNF1; GPD2 has a paralog, GPD1, that arose from the whole genome duplication [Source:SGD;Ac…
YDL054C	MCH1	0.689	up-					Protein with similarity to mammalian monocarboxylate permeases; monocarboxylate permeases are involved in transport of monocarboxylic acids across the plasma membrane but mutant is not deficient in monocarboxylate transport [Source:SGD;Acc:S000002212]
YDR275W	BSC2	0.689	up-					Protein of unknown function; ORF exhibits genomic organization compatible with a translational readthrough-dependent mode of expression; null mutant displays increased translation rate and increased readthrough of premature stop codons; BSC2 has a paralog, IRC23, that arose from the whole genome duplication [Source:SGD;Acc:S000002683]
YNR019W	ARE2	0.689	up-					Acyl-CoA:sterol acyltransferase; endoplasmic reticulum enzyme that contributes the major sterol esterification activity in the presence of oxygen; ARE2 has a paralog, ARE1, that arose from the whole genome duplication [Source:SGD;Acc:S000005302]
YER061C	CEM1	0.683	up-					Mitochondrial beta-keto-acyl synthase; possible role in fatty acid synthesis; required for mitochondrial respiration [Source:SGD;Acc:S000000863]
YOR153W	PDR5	0.671	up-					Plasma membrane ATP-binding cassette (ABC) transporter; multidrug transporter actively regulated by Pdr1p; also involved in steroid transport, cation resistance, and cellular detoxification during exponential growth; PDR5 has a paralog, PDR15, that arose from the whole genome duplication [Source:SGD;Acc:S000005679]
YGR175C	ERG1	0.662	up-					Squalene epoxidase; catalyzes the epoxidation of squalene to 2,3-oxidosqualene; plays an essential role in the ergosterol-biosynthesis pathway and is the specific target of the antifungal drug terbinafine [Source:SGD;Acc:S000003407]
YLR056W	ERG3	0.66	up-					C-5 sterol desaturase; glycoprotein that catalyzes the introduction of a C-5(6) double bond into episterol, a precursor in ergosterol biosynthesis; mutants are viable, but cannot grow on non-fermentable carbon sources; substrate of the HRD ubiquitin ligase [Source:SGD;Acc:S000004046]
YPL014W		0.655	up-					Putative protein of unknown function; green fluorescent protein (GFP)-fusion protein localizes to the cytoplasm and to the nucleus [Source:SGD;Acc:S000005935]
YMR070W	MOT3	0.654	up-					Transcriptional repressor and activator with two C2-H2 zinc fingers; involved in repression of a subset of hypoxic genes by Rox1p, repression of several DAN/TIR genes during aerobic growth and ergosterol biosynthetic genes in response to hyperosmotic stress; contributes to recruitment of Tup1p-Cyc8p general repressor to promoters; involved in positive transcriptional regulation of CWP2 and other …
YMR031C	EIS1	0.64	up-					Component of the eisosome required for proper eisosome assembly; similar to Uso1p; authentic, non-tagged protein is detected in a phosphorylated state in highly purified mitochondria in high-throughput studies; protein increases in abundance and relocalizes from plasma membrane to cytoplasm upon DNA replication stress; EIS1 has a paralog, YKL050C, that arose from the whole genome duplication [Sou…
YNL111C	CYB5	0.63	up-					Cytochrome b5; involved in the sterol and lipid biosynthesis pathways; acts as an electron donor to support sterol C5-6 desaturation [Source:SGD;Acc:S000005055]
YDL241W		0.63	up-					Putative protein of unknown function; YDL241W is not an essential gene [Source:SGD;Acc:S000002400]
YMR134W	ERG29	0.62	up-					Protein of unknown function involved in ergosterol biosynthesis; conditional mutants produce less ergosterol, display impaired oxygen consumption, respiratory growth, mitochondrial iron utilization, and are more sensitive to oxidative stress; mutant bm-8 has a growth defect on iron-limited medium that is complemented by overexpression of Yfh1p; protein localizes to the cytoplasm, ER and nuclear e…
YJR148W	BAT2	0.618	up-					Cytosolic branched-chain amino acid (BCAA) aminotransferase; preferentially involved in BCAA catabolism; homolog of murine ECA39; highly expressed during stationary phase and repressed during logarithmic phase; BAT2 has a paralog, BAT1, that arose from the whole genome duplication [Source:SGD;Acc:S000003909]
YDR225W	HTA1	0.617	up-					Histone H2A; core histone protein required for chromatin assembly and chromosome function; one of two nearly identical subtypes (see also HTA2); DNA damage-dependent phosphorylation by Mec1p facilitates DNA repair; acetylated by Nat4p; N-terminally propionylated in vivo [Source:SGD;Acc:S000002633]
YGR097W	ASK10	0.615	up-					Component of RNA polymerase II holoenzyme; phosphorylated in response to oxidative stress; has a role in destruction of Ssn8p; proposed to function in activation of the glycerol channel Fps1p; ASK10 has a paralog, RGC1, that arose from the whole genome duplication [Source:SGD;Acc:S000003329]
YGR130C		0.611	up-					Component of the eisosome with unknown function; GFP-fusion protein localizes to the cytoplasm; specifically phosphorylated in vitro by mammalian diphosphoinositol pentakisphosphate (IP7) [Source:SGD;Acc:S000003362]
YDR034C-D		0.603	up-					Retrotransposon TYA Gag and TYB Pol genes; transcribed/translated as one unit; polyprotein is processed to make a nucleocapsid-like protein (Gag), reverse transcriptase (RT), protease (PR), and integrase (IN); similar to retroviral genes [Source:SGD;Acc:S000007345]
YMR006C	PLB2	0.596	up-					Phospholipase B (lysophospholipase) involved in lipid metabolism; displays transacylase activity in vitro; overproduction confers resistance to lysophosphatidylcholine [Source:SGD;Acc:S000004608]
YOL002C	IZH2	0.595	up-					Plasma membrane receptor for plant antifungal protein, osmotin; involved in zinc ion homeostasis, apoptosis; negatively regulates ZRT1 and other functionally divergent genes through CCCTC promoter motif (IzRE); modulates FET3 activity in iron-independent manner; affects gene expression by influencing balance of competition between Msn2p/Msn4p and Nrg1p/Nrg2p for binding to the IzRE; transcription…
YJR109C	CPA2	0.595	up-					Large subunit of carbamoyl phosphate synthetase; carbamoyl phosphate synthetase catalyzes a step in the synthesis of citrulline, an arginine precursor [Source:SGD;Acc:S000003870]
YDR384C	ATO3	0.59	up-					Plasma membrane protein, putative ammonium transporter; regulation pattern suggests a possible role in export of ammonia from the cell; phosphorylated in mitochondria; member of the TC 9.B.33 YaaH family of putative transporters [Source:SGD;Acc:S000002792]
YBR298C	MAL31	0.589	up-					Maltose permease; high-affinity maltose transporter (alpha-glucoside transporter); encoded in the MAL3 complex locus; member of the 12 transmembrane domain superfamily of sugar transporters; functional in genomic reference strain S288C [Source:SGD;Acc:S000000502]
YBL100W-B		0.589	up-					Retrotransposon TYA Gag and TYB Pol genes; transcribed/translated as one unit; polyprotein is processed to make a nucleocapsid-like protein (Gag), reverse transcriptase (RT), protease (PR), and integrase (IN); similar to retroviral genes [Source:SGD;Acc:S000002149]
YJR116W	TDA4	0.586	up-					Putative protein of unknown function; null mutant is sensitive to expression of the top1-T722A allele [Source:SGD;Acc:S000003877]
YNL125C	ESBP6	0.582	up-					Protein with similarity to monocarboxylate permeases; appears not to be involved in transport of monocarboxylates such as lactate, pyruvate or acetate across the plasma membrane [Source:SGD;Acc:S000005069]
YDL022W	GPD1	0.573	up-					NAD-dependent glycerol-3-phosphate dehydrogenase; key enzyme of glycerol synthesis, essential for growth under osmotic stress; expression regulated by high-osmolarity glycerol response pathway; protein abundance increases in response to DNA replication stress; constitutively inactivated via phosphorylation by the protein kinases YPK1 and YPK2, dephosphorylation increases catalytic activity; GPD1 …
YBR208C	DUR1,2	0.569	up-					Urea amidolyase; contains both urea carboxylase and allophanate hydrolase activities, degrades urea to CO2 and NH3; expression sensitive to nitrogen catabolite repression and induced by allophanate, an intermediate in allantoin degradation; protein abundance increases in response to DNA replication stress [Source:SGD;Acc:S000000412]
YIR033W	MGA2	0.567	up-					ER membrane protein involved in regulation of OLE1 transcription; inactive ER form dimerizes and one subunit is then activated by ubiquitin/proteasome-dependent processing followed by nuclear targeting; MGA2 has a paralog, SPT23, that arose from the whole genome duplication [Source:SGD;Acc:S000001472]
YGR239C	PEX21	0.561	up-					Peroxin required for peroxisomal matrix protein targeting; acts on proteins containing the PTS2 targeting sequence; interacts with Pex7p; partially redundant with Pex18p; relative distribution to cytoplasmic foci increases upon DNA replication stress; PEX21 has a paralog, PEX18, that arose from the whole genome duplication [Source:SGD;Acc:S000003471]
YFR055W	IRC7	0.556	up-					Beta-lyase involved in the production of thiols; null mutant displays increased levels of spontaneous Rad52p foci; expression induced by nitrogen limitation in a GLN3, GAT1-dependent manner and by copper levels in a Mac1-dependent manner [Source:SGD;Acc:S000001952]
YKR058W	GLG1	0.555	up-					Glycogenin glucosyltransferase; self-glucosylating initiator of glycogen synthesis, also glucosylates n-dodecyl-beta-D-maltoside; similar to mammalian glycogenin; GLG1 has a paralog, GLG2, that arose from the whole genome duplication [Source:SGD;Acc:S000001766]
YAR068W		0.552	up-					Fungal-specific protein of unknown function; induced in respiratory-deficient cells; YAR068W has a paralog, YHR214W-A, that arose from a segmental duplication [Source:SGD;Acc:S000000091]
YER028C	MIG3	0.549	up-					Transcriptional regulator; partially nonfunctional in S288C strains but has a major role in catabolite repression and ethanol response in some other strains; involved in response to toxic agents; phosphorylation by Snf1p or the Mec1p pathway inactivates Mig3p, allowing induction of damage response genesenvironment [Source:SGD;Acc:S000000830]
YOR347C	PYK2	0.548	up-	1				Pyruvate kinase; appears to be modulated by phosphorylation; transcription repressed by glucose, and Pyk2p may be active under low glycolytic flux; PYK2 has a paralog, CDC19, that arose from the whole genome duplication [Source:SGD;Acc:S000005874]
YML008C	ERG6	0.539	up-					Delta(24)-sterol C-methyltransferase; converts zymosterol to fecosterol in the ergosterol biosynthetic pathway by methylating position C-24; localized to lipid particles, the plasma membrane-associated endoplasmic reticulum, and the mitochondrial outer membrane [Source:SGD;Acc:S000004467]
YJL048C	UBX6	0.536	up-					UBX (ubiquitin regulatory X) domain-containing protein; interacts with Cdc48p, transcription is repressed when cells are grown in media containing inositol and choline; UBX6 has a paralog, UBX7, that arose from the whole genome duplication [Source:SGD;Acc:S000003584]
YOR052C	TMC1	0.535	up-					AN1-type zinc finger protein of unknown function; may protect cells from trivalent metalloid induced proteotoxicity; contains a PACE promoter element, a transcriptional profile similar to CUZ1 and RPN2, and decreased expression in an RPN4 mutant; induced by nitrogen limitation and weak acid; ortholog of human AIRAP, which stimulates proteasome activity in response to arsenic; protein abundance in…
YOR060C	SLD7	0.535	up-					Protein with a role in chromosomal DNA replication; interacts with Sld3p and reduces its affinity for Cdc45p; deletion mutant has aberrant mitochondria [Source:SGD;Acc:S000005586]
YLR120C	YPS1	0.523						Aspartic protease; member of the yapsin family of proteases involved in cell wall growth and maintenance; attached to the plasma membrane via a glycosylphosphatidylinositol (GPI) anchor; YPS1 has a paralog, MKC7, that arose from the whole genome duplication [Source:SGD;Acc:S000004110]
YLL028W	TPO1	0.522						Polyamine transporter of the major facilitator superfamily; member of the 12-spanner drug:H(+) antiporter DHA1 family; recognizes spermine, putrescine, and spermidine; catalyzes uptake of polyamines at alkaline pH and excretion at acidic pH; during oxidative stress exports spermine, spermidine from the cell, which controls timing of expression of stress-responsive genes; phosphorylation enhances …
YPL057C	SUR1	0.508						Mannosylinositol phosphorylceramide (MIPC) synthase catalytic subunit; forms a complex with regulatory subunit Csg2p; function in sphingolipid biosynthesis is overlapping with that of Csh1p; SUR1 has a paralog, CSH1, that arose from the whole genome duplication [Source:SGD;Acc:S000005978]
YBR182C	SMP1	0.5						MADS-box transcription factor involved in osmotic stress response; SMP1 has a paralog, RLM1, that arose from the whole genome duplication [Source:SGD;Acc:S000000386]
YNR043W	MVD1	0.496						Mevalonate pyrophosphate decarboxylase; essential enzyme involved in the biosynthesis of isoprenoids and sterols, including ergosterol; acts as a homodimer [Source:SGD;Acc:S000005326]
YJL099W	CHS6	0.493						Member of the ChAPs (Chs5p-Arf1p-binding proteins) family; part of the exomer complex that mediates export of specific cargo proteins, including Chs3p, from the Golgi to the plasma membrane; primary component of the Chs5/6 complex that binds directly to membranes; CHS6 has a paralog, BCH2, that arose from the whole genome duplication [Source:SGD;Acc:S000003635]
YNL280C	ERG24	0.493						C-14 sterol reductase; acts in ergosterol biosynthesis; mutants accumulate the abnormal sterol ignosterol (ergosta-8,14 dienol), and are viable under anaerobic growth conditions but inviable on rich medium under aerobic conditions [Source:SGD;Acc:S000005224]
YLR099C	ICT1	0.483						Lysophosphatidic acid acyltransferase; responsible for enhanced phospholipid synthesis during organic solvent stress; null displays increased sensitivity to Calcofluor white; highly expressed during organic solvent stress; ICT1 has a paralog, ECM18, that arose from the whole genome duplication [Source:SGD;Acc:S000004089]
YGL101W		0.476						Protein of unknown function; non-essential gene; interacts with the DNA helicase Hpr5p; YGL101W has a paralog, YBR242W, that arose from the whole genome duplication [Source:SGD;Acc:S000003069]
YGR281W	YOR1	0.472						Plasma membrane ATP-binding cassette (ABC) transporter; multidrug transporter mediates export of many different organic anions including oligomycin; homolog of human cystic fibrosis transmembrane receptor (CFTR) [Source:SGD;Acc:S000003513]
YKL096W	CWP1	0.468						Cell wall mannoprotein that localizes to birth scars of daughter cells; linked to a beta-1,3- and beta-1,6-glucan heteropolymer through a phosphodiester bond; required for propionic acid resistance [Source:SGD;Acc:S000001579]
YAL053W	FLC2	0.467						Putative FAD transporter; required for uptake of FAD into endoplasmic reticulum; involved in cell wall maintenance; FLC2 has a paralog, YOR365C, that arose from the whole genome duplication [Source:SGD;Acc:S000000049]
YOR035C	SHE4	0.461						Protein containing a UCS (UNC-45/CRO1/SHE4) domain; binds to myosin motor domains to regulate myosin function; involved in endocytosis, polarization of the actin cytoskeleton, and asymmetric mRNA localization [Source:SGD;Acc:S000005561]
YGR266W		0.459						Protein of unknown function; predicted to contain a single transmembrane domain; mutant has increased aneuploidy tolerance; localized to both the mitochondrial outer membrane and the plasma membrane; protein abundance increases in response to DNA replication stress [Source:SGD;Acc:S000003498]
YMR016C	SOK2	0.457						Nuclear protein that negatively regulates pseudohyphal differentiation; plays a regulatory role in the cyclic AMP (cAMP)-dependent protein kinase (PKA) signal transduction pathway; relocalizes to the cytosol in response to hypoxia; SOK2 has a paralog, PHD1, that arose from the whole genome duplication [Source:SGD;Acc:S000004618]
YOL155C	HPF1	0.442						Haze-protective mannoprotein; reduces the particle size of aggregated proteins in white wines [Source:SGD;Acc:S000005515]
YOR161C	PNS1	0.44						Protein of unknown function; has similarity to Torpedo californica tCTL1p, which is postulated to be a choline transporter, neither null mutation nor overexpression affects choline transport [Source:SGD;Acc:S000005687]
YIL105C	SLM1	0.439						Phosphoinositide PI4,5P(2) binding protein, forms a complex with Slm2p; acts downstream of Mss4p in a pathway regulating actin cytoskeleton organization in response to stress; phosphorylated by the TORC2 complex; protein abundance increases in response to DNA replication stress; SLM1 has a paralog, SLM2, that arose from the whole genome duplication [Source:SGD;Acc:S000001367]
YNL240C	NAR1	0.435						Subunit of the cytosolic iron-sulfur (FeS) protein assembly machinery; required for maturation of cytosolic and nuclear FeS proteins and for normal resistance to oxidative stress; deficiency results in shortened lifespan and sensitivity to paraquat; homologous to human Narf [Source:SGD;Acc:S000005184]
YER020W	GPA2	0.435						Nucleotide binding alpha subunit of the heterotrimeric G protein; interacts with the receptor Gpr1p, has signaling role in response to nutrients; required for the recruitment of Ras-GTP at the plasma membrane and in the nucleus [Source:SGD;Acc:S000000822]
YNL278W	CAF120	0.433						Part of the CCR4-NOT transcriptional regulatory complex; involved in controlling mRNA initiation, elongation, and degradation; CAF120 has a paralog, SKG3, that arose from the whole genome duplication [Source:SGD;Acc:S000005222]
YGR260W	TNA1	0.429						High affinity nicotinic acid plasma membrane permease; responsible for uptake of low levels of nicotinic acid; expression of the gene increases in the absence of extracellular nicotinic acid or para-aminobenzoate (PABA) [Source:SGD;Acc:S000003492]
YDR011W	SNQ2	0.418						Plasma membrane ATP-binding cassette (ABC) transporter; multidrug transporter involved in multidrug resistance and resistance to singlet oxygen species [Source:SGD;Acc:S000002418]
YHR030C	SLT2	0.413						Serine/threonine MAP kinase; involved in regulating maintenance of cell wall integrity, cell cycle progression, and nuclear mRNA retention in heat shock; required for mitophagy and pexophagy; affects recruitment of mitochondria to phagophore assembly site (PAS); plays a role in adaptive response of cells to cold; regulated by the PKC1-mediated signaling pathway; SLT2 has a paralog, KDX1, that aro…
YPL028W	ERG10	0.412						Acetyl-CoA C-acetyltransferase (acetoacetyl-CoA thiolase); cytosolic enzyme that transfers an acetyl group from one acetyl-CoA molecule to another, forming acetoacetyl-CoA; involved in the first step in mevalonate biosynthesis [Source:SGD;Acc:S000005949]
YHR137W	ARO9	0.406						Aromatic aminotransferase II; catalyzes the first step of tryptophan, phenylalanine, and tyrosine catabolism [Source:SGD;Acc:S000001179]
YLR138W	NHA1	0.404						Na+/H+ antiporter; involved in sodium and potassium efflux through the plasma membrane; required for alkali cation tolerance at acidic pH [Source:SGD;Acc:S000004128]
YIL011W	TIR3	0.401						Cell wall mannoprotein; member of Srp1p/Tip1p family of serine-alanine-rich proteins; expressed under anaerobic conditions and required for anaerobic growth; TIR3 has a paralog, TIR2, that arose from the whole genome duplication [Source:SGD;Acc:S000001273]
YMR086W	SEG1	0.399						Component of eisosome required for proper eisosome assembly; precedes Pil1p/Lsp1p during eisosome formation, controls eisosome length and shape; diffusely distributed, forms heterogeneous patches at plasma membrane in small buds, also found in medium and large buds; expression repressed by cAMP; similar to A. gossypii SEG gene and to S. pombe Sle1p, important for generating eisosomes; SEG1 has a …
YML032C	RAD52	0.395						Protein that stimulates strand exchange; stimulates strand exchange by facilitating Rad51p binding to single-stranded DNA; anneals complementary single-stranded DNA; involved in the repair of double-strand breaks in DNA during vegetative growth and meiosis and UV induced sister chromatid recombination [Source:SGD;Acc:S000004494]
YLR055C	SPT8	0.374						Subunit of the SAGA transcriptional regulatory complex; not present in SAGA-like complex SLIK/SALSA; required for SAGA-mediated inhibition at some promoters [Source:SGD;Acc:S000004045]
YLR044C	PDC1	-0.301		1				Major of three pyruvate decarboxylase isozymes; key enzyme in alcoholic fermentation; decarboxylates pyruvate to acetaldehyde; involved in amino acid catabolism; subject to glucose-, ethanol-, and autoregulation; activated by phosphorylation in response to glucose levels; N-terminally propionylated in vivo [Source:SGD;Acc:S000004034]
YEL050C	RML2	-0.366						Mitochondrial ribosomal protein of the large subunit (L2); has similarity to E. coli L2 ribosomal protein; mutant allele (fat21) causes inability to utilize oleate, and induce oleic acid oxidation; may interfere with activity of the Adr1p transcription factor [Source:SGD;Acc:S000000776]
YBR192W	RIM2	-0.372						Mitochondrial pyrimidine nucleotide transporter; imports pyrimidine nucleoside triphosphates and exports pyrimidine nucleoside monophosphates; member of the mitochondrial carrier family [Source:SGD;Acc:S000000396]
YGR222W	PET54	-0.385						Mitochondrial inner membrane protein; binds to the 5' UTR of the COX3 mRNA to activate its translation together with Pet122p and Pet494p; also binds to the COX1 Group I intron AI5 beta to facilitate exon ligation during splicing [Source:SGD;Acc:S000003454]
YBR146W	MRPS9	-0.393						Mitochondrial ribosomal protein of the small subunit [Source:SGD;Acc:S000000350]
YLR204W	QRI5	-0.404						Mitochondrial inner membrane protein; required for accumulation of spliced COX1 mRNA; may have an additional role in translation of COX1 mRNA [Source:SGD;Acc:S000004194]
YGR084C	MRP13	-0.406						Mitochondrial ribosomal protein of the small subunit [Source:SGD;Acc:S000003316]
YBR053C		-0.412						Putative protein of unknown function; induced by cell wall perturbation [Source:SGD;Acc:S000000257]
YIL095W	PRK1	-0.413						Protein serine/threonine kinase; regulates the organization and function of the actin cytoskeleton and reduces endocytic ability of cell through the phosphorylation of the Pan1p-Sla1p-End3p protein complex; PRK1 has a paralog, ARK1, that arose from the whole genome duplication [Source:SGD;Acc:S000001357]
YLR439W	MRPL4	-0.416						Mitochondrial ribosomal protein of the large subunit; homolog of prokaryotic L29 ribosomal protein; located at the ribosomal tunnel exit [Source:SGD;Acc:S000004431]
YNL200C		-0.418						NADHX epimerase; catalyzes isomerization of (R)- and (S)-NADHX; homologous to AIBP in mammals and the N- terminal domain of YjeF in E.coli; enzyme is widespread in eukaryotes, prokaryotes and archaea; the authentic, non-tagged protein is detected in highly purified mitochondria in high-throughput studies [Source:SGD;Acc:S000005144]
YNR050C	LYS9	-0.418						Saccharopine dehydrogenase (NADP+, L-glutamate-forming); catalyzes the formation of saccharopine from alpha-aminoadipate 6-semialdehyde, the seventh step in lysine biosynthesis pathway; exhibits genetic and physical interactions with TRM112 [Source:SGD;Acc:S000005333]
YKL167C	MRP49	-0.418						Mitochondrial ribosomal protein of the large subunit; not essential for mitochondrial translation [Source:SGD;Acc:S000001650]
YGL236C	MTO1	-0.42						Mitochondrial protein; forms a heterodimer complex with Mss1p that performs the 5-carboxymethylaminomethyl modification of the wobble uridine base in mitochondrial tRNAs; required for respiration in paromomycin-resistant 15S rRNA mutants [Source:SGD;Acc:S000003205]
YLR312W-A	MRPL15	-0.423						Mitochondrial ribosomal protein of the large subunit [Source:SGD;Acc:S000004304]
YKL138C	MRPL31	-0.423						Mitochondrial ribosomal protein of the large subunit [Source:SGD;Acc:S000001621]
YPL173W	MRPL40	-0.424						Mitochondrial ribosomal protein of the large subunit [Source:SGD;Acc:S000006094]
YNL073W	MSK1	-0.424						Mitochondrial lysine-tRNA synthetase; required for import of both aminoacylated and deacylated forms of tRNA(Lys) into mitochondria and for aminoacylation of mitochondrially encoded tRNA(Lys) [Source:SGD;Acc:S000005017]
YMR241W	YHM2	-0.424						Citrate and oxoglutarate carrier protein; exports citrate from and imports oxoglutarate into the mitochondrion, causing net export of NADPH reducing equivalents; also associates with mt nucleoids and has a role in replication and segregation of the mt genome [Source:SGD;Acc:S000004854]
YIR038C	GTT1	-0.425						ER associated glutathione S-transferase capable of homodimerization; expression induced during the diauxic shift and throughout stationary phase; functional overlap with Gtt2p, Grx1p, and Grx2p [Source:SGD;Acc:S000001477]
YOR286W	RDL2	-0.425						Protein with rhodanese activity; contains a rhodanese-like domain similar to Rdl1p, Uba4p, Tum1p, and Ych1p; overexpression causes a cell cycle delay; null mutant displays elevated frequency of mitochondrial genome loss [Source:SGD;Acc:S000005812]
YDR322W	MRPL35	-0.429						Mitochondrial ribosomal protein of the large subunit [Source:SGD;Acc:S000002730]
YNL315C	ATP11	-0.432						Molecular chaperone; required for the assembly of alpha and beta subunits into the F1 sector of mitochondrial F1F0 ATP synthase; N-terminally propionylated in vivo [Source:SGD;Acc:S000005259]
YGR150C	CCM1	-0.433						Mitochondrial 15S rRNA-binding protein; required for intron removal of COB and COX1 pre-mRNAs; has separable roles in stabilizing mitochondrial 15S rRNA and in maturation of the COB and COX1 mRNAs; contains pentatricopeptide repeat (PPR) motifs; mutant is respiratory deficient and has defective plasma membrane electron transport [Source:SGD;Acc:S000003382]
YBR122C	MRPL36	-0.434						Mitochondrial ribosomal protein of the large subunit; overproduction suppresses mutations in the COX2 leader peptide-encoding region [Source:SGD;Acc:S000000326]
YNL284C	MRPL10	-0.438						Mitochondrial ribosomal protein of the large subunit; appears as two protein spots (YmL10 and YmL18) on two-dimensional SDS gels [Source:SGD;Acc:S000005228]
YDR041W	RSM10	-0.439						Mitochondrial ribosomal protein of the small subunit; has similarity to E. coli S10 ribosomal protein; essential for viability, unlike most other mitoribosomal proteins [Source:SGD;Acc:S000002448]
YPL214C	THI6	-0.44						Thiamine-phosphate diphosphorylase and hydroxyethylthiazole kinase; required for thiamine biosynthesis; GFP-fusion protein localizes to the cytoplasm in a punctate pattern [Source:SGD;Acc:S000006135]
YDR296W	MHR1	-0.441						Protein involved in homologous recombination in mitochondria; required for recombination-dependent mtDNA partitioning; involved in stimulation of mitochondrial DNA replication in response to oxidative stress [Source:SGD;Acc:S000002704]
YHR051W	COX6	-0.442						Subunit VI of cytochrome c oxidase (Complex IV); Complex IV is the terminal member of the mitochondrial inner membrane electron transport chain; expression is regulated by oxygen levels [Source:SGD;Acc:S000001093]
YPL097W	MSY1	-0.445						Mitochondrial tyrosyl-tRNA synthetase [Source:SGD;Acc:S000006018]
YJR101W	RSM26	-0.445						Mitochondrial ribosomal protein of the small subunit [Source:SGD;Acc:S000003862]
YPL081W	RPS9A	-0.446						Protein component of the small (40S) ribosomal subunit; homologous to mammalian ribosomal protein S9 and bacterial S4; RPS9A has a paralog, RPS9B, that arose from the whole genome duplication [Source:SGD;Acc:S000006002]
YOR107W	RGS2	-0.446						Negative regulator of glucose-induced cAMP signaling; directly activates the GTPase activity of the heterotrimeric G protein alpha subunit Gpa2p [Source:SGD;Acc:S000005633]
YJL191W	RPS14B	-0.447						Protein component of the small (40S) ribosomal subunit; required for ribosome assembly and 20S pre-rRNA processing; mutations confer cryptopleurine resistance; homologous to mammalian ribosomal protein S14 and bacterial S11; RPS14B has a paralog, RPS14A, that arose from the whole genome duplication [Source:SGD;Acc:S000003727]
YDR347W	MRP1	-0.448						Mitochondrial ribosomal protein of the small subunit; MRP1 exhibits genetic interactions with PET122, encoding a COX3-specific translational activator, and with PET123, encoding a small subunit mitochondrial ribosomal protein [Source:SGD;Acc:S000002755]
YDL045W-A	MRP10	-0.449						Mitochondrial ribosomal protein of the small subunit; contains twin cysteine-x9-cysteine motifs; oxidized by Mia40p during import into mitochondria [Source:SGD;Acc:S000006430]
YNL306W	MRPS18	-0.451						Mitochondrial ribosomal protein of the small subunit; essential for viability, unlike most other mitoribosomal proteins [Source:SGD;Acc:S000005250]
YCL038C	ATG22	-0.452						Vacuolar integral membrane protein required for efflux of amino acids; required for efflux of amino acids during autophagic body breakdown in the vacuole; null mutation causes a gradual loss of viability during starvation [Source:SGD;Acc:S000000543]
YIR037W	HYR1	-0.453						Thiol peroxidase; functions as a hydroperoxide receptor to sense intracellular hydroperoxide levels and transduce a redox signal to the Yap1p transcription factor; HYR1 has a paralog, GPX1, that arose from the whole genome duplication [Source:SGD;Acc:S000001476]
YBL090W	MRP21	-0.454						Mitochondrial ribosomal protein of the small subunit; MRP21 exhibits genetic interactions with mutations in the COX2 and COX3 mRNA 5'-untranslated leader sequences [Source:SGD;Acc:S000000186]
YBR185C	MBA1	-0.455						Membrane-associated mitochondrial ribosome receptor; forms a complex with Mdm38p that may facilitate recruitment of mRNA-specific translational activators to ribosomes; possible role in protein export from the matrix to inner membrane [Source:SGD;Acc:S000000389]
YGL129C	RSM23	-0.456						Mitochondrial ribosomal protein of the small subunit; has similarity to mammalian apoptosis mediator proteins; null mutation prevents induction of apoptosis by overproduction of metacaspase Mca1p [Source:SGD;Acc:S000003097]
YNL252C	MRPL17	-0.456						Mitochondrial ribosomal protein of the large subunit [Source:SGD;Acc:S000005196]
YNL005C	MRP7	-0.458						Mitochondrial ribosomal protein of the large subunit [Source:SGD;Acc:S000004950]
YCR003W	MRPL32	-0.458						Mitochondrial ribosomal protein of the large subunit; protein abundance increases in response to DNA replication stress [Source:SGD;Acc:S000000596]
YKL043W	PHD1	-0.459						Transcriptional activator that enhances pseudohyphal growth; physically interacts with the Tup1-Cyc8 complex and recruits Tup1p to its targets; regulates expression of FLO11, an adhesin required for pseudohyphal filament formation; similar to StuA, an A. nidulans developmental regulator; potential Cdc28p substrate; PHD1 has a paralog, SOK2, that arose from the whole genome duplication [Source:SGD…
YGR183C	QCR9	-0.459						Subunit 9 of ubiquinol cytochrome-c reductase (Complex III); Complex III is a component of the mitochondrial inner membrane electron transport chain; required for electron transfer at the ubiquinol oxidase site of the complex [Source:SGD;Acc:S000003415]
YNL137C	NAM9	-0.46						Mitochondrial ribosomal component of the small subunit [Source:SGD;Acc:S000005081]
YGL191W	COX13	-0.46						Subunit VIa of cytochrome c oxidase; present in a subclass of cytochrome c oxidase complexes that may have a role in mimimizing generation of reactive oxygen species; not essential for cytochrome c oxidase activity but may modulate activity in response to ATP; required for assembly of Rcf2p into cytochrome c oxidase - cytochrome bc1 supercomplexes [Source:SGD;Acc:S000003159]
YNL037C	IDH1	-0.467						Subunit of mitochondrial NAD(+)-dependent isocitrate dehydrogenase; complex catalyzes the oxidation of isocitrate to alpha-ketoglutarate in the TCA cycle [Source:SGD;Acc:S000004982]
YKL194C	MST1	-0.471						Mitochondrial threonyl-tRNA synthetase; aminoacylates both the canonical threonine tRNA tT(UGU)Q1 and the unusual threonine tRNA tT(UAG)Q2 in vitro [Source:SGD;Acc:S000001677]
YOR158W	PET123	-0.472						Mitochondrial ribosomal protein of the small subunit; PET123 exhibits genetic interactions with PET122, which encodes a COX3 mRNA-specific translational activator [Source:SGD;Acc:S000005684]
YGR182C		-0.473						Dubious open reading frame; unlikely to encode a functional protein, based on available experimental and comparative sequence data; partially overlaps the verified ORF TIM13/YGR181W [Source:SGD;Acc:S000003414]
YMR225C	MRPL44	-0.478						Mitochondrial ribosomal protein of the large subunit; protein abundance increases in response to DNA replication stress [Source:SGD;Acc:S000004838]
YBR120C	CBP6	-0.479						Mitochondrial protein required for translation of the COB mRNA; forms a complex with Cbp3p that binds to mt ribosomes near the polypeptide tunnel exit and promotes efficient translation of the COB mRNA; Cbp3p-Cbp6p complex also interacts with newly synthesized cytochrome b (Cobp) and Cbp4p to promote assembly of Cobp into the cytochrome bc1 complex; Cbp3p-Cbp6p complex is sequestered if assembly …
YDL080C	THI3	-0.48						Regulatory protein that binds Pdc2p and Thi2p transcription factors; activates thiamine biosynthesis transcription factors Pdc2p and Thi2p by binding to them, but releases and de-activates them upon binding to thiamine pyrophosphate (TPP), the end product of the pathway; has similarity to decarboxylases but enzymatic activity is not detected [Source:SGD;Acc:S000002238]
YOL023W	IFM1	-0.481						Mitochondrial translation initiation factor 2 [Source:SGD;Acc:S000005383]
YHR008C	SOD2	-0.482						Mitochondrial manganese superoxide dismutase; protects cells against oxygen toxicity; phosphorylated [Source:SGD;Acc:S000001050]
YJR113C	RSM7	-0.483						Mitochondrial ribosomal protein of the small subunit; has similarity to E. coli S7 ribosomal protein [Source:SGD;Acc:S000003874]
YDL202W	MRPL11	-0.486						Mitochondrial ribosomal protein of the large subunit; localizes to vacuole in response to H2O2 [Source:SGD;Acc:S000002361]
YKR006C	MRPL13	-0.488						Mitochondrial ribosomal protein of the large subunit; not essential for mitochondrial translation [Source:SGD;Acc:S000001714]
YMR251W-A	HOR7	-0.489						Protein of unknown function; overexpression suppresses Ca2+ sensitivity of mutants lacking inositol phosphorylceramide mannosyltransferases Csg1p and Csh1p; transcription is induced under hyperosmotic stress and repressed by alpha factor; HOR7 has a paralog, DDR2, that arose from the whole genome duplication [Source:SGD;Acc:S000004864]
YOR215C	AIM41	-0.491						Putative protein of unknown function; the authentic protein is detected in highly purified mitochondria in high-throughput studies; null mutant displays reduced frequency of mitochondrial genome loss [Source:SGD;Acc:S000005741]
YBL030C	PET9	-0.491						Major ADP/ATP carrier of the mitochondrial inner membrane; exchanges cytosolic ADP for mitochondrially synthesized ATP; also imports heme and ATP; phosphorylated; required for viability in many lab strains that carry a sal1 mutation; PET9 has a paralog, AAC3, that arose from the whole genome duplication [Source:SGD;Acc:S000000126]
YGR165W	MRPS35	-0.492						Mitochondrial ribosomal protein of the small subunit; null mutant does not grow on glycerol, is sensitive to 2,4-dichlorophenol, and accumulates large lipid droplets [Source:SGD;Acc:S000003397]
YHR087W	RTC3	-0.494						Protein of unknown function involved in RNA metabolism; has structural similarity to SBDS, the human protein mutated in Shwachman-Diamond Syndrome (the yeast SBDS ortholog = SDO1); null mutation suppresses cdc13-1 temperature sensitivity; protein abundance increases in response to DNA replication stress [Source:SGD;Acc:S000001129]
YPL240C	HSP82	-0.494						Hsp90 chaperone; redundant in function with Hsc82p; required for pheromone signaling, negative regulation of Hsf1p; docks with Tom70p for mitochondrial preprotein delivery; promotes telomerase DNA binding, nucleotide addition; protein abundance increases in response to DNA replication stress; contains two acid-rich unstructured regions that promote solubility of chaperone-substrate complexes; HSP…
YHL012W		-0.495						Putative UTP glucose-1-phosphate uridylyltransferase; YHL012W has a paralog, UGP1, that arose from the whole genome duplication [Source:SGD;Acc:S000001004]
YLR294C		-0.497						Dubious open reading frame; unlikely to encode a functional protein, based on available experimental and comparative sequence data; partially overlaps the verified gene ATP14 [Source:SGD;Acc:S000004285]
YMR024W	MRPL3	-0.501	down-					Mitochondrial ribosomal protein of the large subunit; located in close proximity to the polypeptide exit channel of the ribosome; mutations in human homolog MRPL44 cause childhood cardiomyopathy; human MRPL44 deficiency results in inefficient assembly of the mitochondrial ribosome, and in tissue-specific respiratory chain deficiency, manifesting as either Complex I+Complex IV or Complex IV defici…
YEL071W	DLD3	-0.501	down-					D-lactate dehydrogenase; part of the retrograde regulon which consists of genes whose expression is stimulated by damage to mitochondria and reduced in cells grown with glutamate as the sole nitrogen source, located in the cytoplasm [Source:SGD;Acc:S000000797]
YFR033C	QCR6	-0.501	down-					Subunit 6 of the ubiquinol cytochrome-c reductase complex; the complex, also known as the cytochrome bc(1) complex or Complex III, is a component of the mitochondrial inner membrane electron transport chain; highly acidic protein; required for maturation of cytochrome c1; may be loosely associated with the complex since it is easily released into the intermembrane space [Source:SGD;Acc:S000001929]
YMR250W	GAD1	-0.503	down-					Glutamate decarboxylase; converts glutamate into gamma-aminobutyric acid (GABA) during glutamate catabolism; involved in response to oxidative stress [Source:SGD;Acc:S000004862]
YJL079C	PRY1	-0.503	down-					Sterol binding protein involved in the export of acetylated sterols; secreted glycoprotein and member of the CAP protein superfamily (cysteine-rich secretory proteins (CRISP), antigen 5, and pathogenesis related 1 proteins); sterol export function is redundant with that of PRY2; may be involved in detoxification of hydrophobic compounds; PRY1 has a paralog, PRY2, that arose from the whole genome …
YML025C	YML6	-0.503	down-					Mitochondrial ribosomal protein of the large subunit; has similarity to E. coli L4 ribosomal protein and human mitoribosomal MRP-L4 protein; essential for viability, unlike most other mitoribosomal proteins [Source:SGD;Acc:S000004487]
YPR098C		-0.507	down-					Protein of unknown function; localized to the mitochondrial outer membrane [Source:SGD;Acc:S000006302]
YJR096W		-0.508	down-					Xylose and arabinose reductase; member of the aldo-keto reductase (AKR) family; GFP-fusion protein is induced in response to the DNA-damaging agent MMS [Source:SGD;Acc:S000003857]
YDR115W		-0.509	down-					Putative mitochondrial ribosomal protein of the large subunit; similar to E. coli L34 ribosomal protein; required for respiratory growth, as are most mitochondrial ribosomal proteins; protein increases in abundance and relocalizes to the plasma membrane upon DNA replication stress [Source:SGD;Acc:S000002522]
YHR104W	GRE3	-0.513	down-					Aldose reductase; involved in methylglyoxal, d-xylose, arabinose, and galactose metabolism; stress induced (osmotic, ionic, oxidative, heat shock, starvation and heavy metals); regulated by the HOG pathway; protein abundance increases in response to DNA replication stress [Source:SGD;Acc:S000001146]
YDR237W	MRPL7	-0.513	down-					Mitochondrial ribosomal protein of the large subunit; MRPL7 produces both YmL5 and YmL7, which are two different modified forms of the same protein [Source:SGD;Acc:S000002645]
YKR049C	FMP46	-0.514	down-					Putative redox protein containing a thioredoxin fold; the authentic, non-tagged protein is detected in highly purified mitochondria in high-throughput studies [Source:SGD;Acc:S000001757]
YHL004W	MRP4	-0.517	down-					Mitochondrial ribosomal protein of the small subunit [Source:SGD;Acc:S000000996]
YGL068W	MNP1	-0.517	down-					Protein associated with the mitochondrial nucleoid; putative mitochondrial ribosomal protein with similarity to E. coli L7/L12 ribosomal protein; required for normal respiratory growth [Source:SGD;Acc:S000003036]
YOR031W	CRS5	-0.52	down-					Copper-binding metallothionein; required for wild-type copper resistance [Source:SGD;Acc:S000005557]
YGL143C	MRF1	-0.521	down-					Mitochondrial translation release factor; involved in stop codon recognition and hydrolysis of the peptidyl-tRNA bond during mitochondrial translation; lack of MRF1 causes mitochondrial genome instability [Source:SGD;Acc:S000003111]
YJL180C	ATP12	-0.522	down-					Assembly factor for the F1 sector of mitochondrial F1F0 ATP synthase; conserved protein; required for the assembly of alpha and beta subunits into the F1 sector of the mitochondrial F1F0 ATP synthase; mutation of human ATP12 reduces active ATP synthase levels and is associated with the disorder ATPAF2 deficiency [Source:SGD;Acc:S000003716]
YNL081C	SWS2	-0.522	down-					Putative mitochondrial ribosomal protein of the small subunit; has similarity to E. coli S13 ribosomal protein; participates in controlling sporulation efficiency; localizes to vacuole in response to H2O2 [Source:SGD;Acc:S000005025]
YDR116C	MRPL1	-0.523	down-					Mitochondrial ribosomal protein of the large subunit [Source:SGD;Acc:S000002523]
YOR187W	TUF1	-0.523	down-					Mitochondrial translation elongation factor Tu; comprises both GTPase and guanine nucleotide exchange factor activities, while these activities are found in separate proteins in S. pombe and humans [Source:SGD;Acc:S000005713]
YNR020C	ATP23	-0.524	down-					Putative metalloprotease of the mitochondrial inner membrane; required for processing of Atp6p; has an additional role in assembly of the F0 sector of the F1F0 ATP synthase complex; substrate of the Mia40p-Erv1p disulfide relay system, and folding is assisted by Mia40p [Source:SGD;Acc:S000005303]
YLR295C	ATP14	-0.524	down-					Subunit h of the F0 sector of mitochondrial F1F0 ATP synthase; F1F0 ATP synthase is a large, evolutionarily conserved enzyme complex required for ATP synthesis; protein abundance increases in response to DNA replication stress [Source:SGD;Acc:S000004286]
YLL009C	COX17	-0.526	down-					Copper metallochaperone that transfers copper to Sco1p and Cox11p; eventual delivery to cytochrome c oxidase; contains twin cysteine-x9-cysteine motifs [Source:SGD;Acc:S000003932]
YJR077C	MIR1	-0.529	down-					Mitochondrial phosphate carrier; imports inorganic phosphate into mitochondria; functionally redundant with Pic2p but more abundant than Pic2p under normal conditions; phosphorylated [Source:SGD;Acc:S000003838]
YGL187C	COX4	-0.529	down-					Subunit IV of cytochrome c oxidase; the terminal member of the mitochondrial inner membrane electron transport chain; precursor N-terminal 25 residues are cleaved during mitochondrial import; phosphorylated; spermidine enhances translation [Source:SGD;Acc:S000003155]
YHR049W	FSH1	-0.532	down-					Putative serine hydrolase; localizes to both the nucleus and cytoplasm; sequence is similar to S. cerevisiae Fsh2p and Fsh3p and the human candidate tumor suppressor OVCA2 [Source:SGD;Acc:S000001091]
YLR069C	MEF1	-0.532	down-					Mitochondrial elongation factor involved in translational elongation [Source:SGD;Acc:S000004059]
YBR037C	SCO1	-0.532	down-					Copper-binding protein of mitochondrial inner membrane; required for cytochrome c oxidase activity and respiration; may function to deliver copper to cytochrome c oxidase; similar to thioredoxins; SCO1 has a paralog, SCO2, that arose from the whole genome duplication [Source:SGD;Acc:S000000241]
YJL166W	QCR8	-0.532	down-					Subunit 8 of ubiquinol cytochrome-c reductase (Complex III); Complex III is a component of the mitochondrial inner membrane electron transport chain; oriented facing the intermembrane space; expression is regulated by Abf1p and Cpf1p [Source:SGD;Acc:S000003702]
YMR193W	MRPL24	-0.533	down-					Mitochondrial ribosomal protein of the large subunit; two mitochondrial ribosomal proteins, YmL14 and YmL24, have been assigned to the same gene [Source:SGD;Acc:S000004806]
YBL038W	MRPL16	-0.533	down-					Mitochondrial ribosomal protein of the large subunit; homologous to bacterial L16 ribosomal protein; synthetically lethal with hac1 mutant suggesting a role in the maturation of secretory proteins [Source:SGD;Acc:S000000134]
YOR020W-A		-0.535	down-					Putative protein of unknown function; conserved in A. gossypii; the authentic, non-tagged protein is detected in highly purified mitochondria in high-throughput studies [Source:SGD;Acc:S000028526]
YHR147C	MRPL6	-0.535	down-					Mitochondrial ribosomal protein of the large subunit [Source:SGD;Acc:S000001190]
YOL033W	MSE1	-0.538	down-					Mitochondrial glutamyl-tRNA synthetase; predicted to be palmitoylated [Source:SGD;Acc:S000005393]
YIL093C	RSM25	-0.539	down-					Mitochondrial ribosomal protein of the small subunit [Source:SGD;Acc:S000001355]
YMR158W	MRPS8	-0.539	down-					Mitochondrial ribosomal protein of the small subunit [Source:SGD;Acc:S000004767]
YKL087C	CYT2	-0.545	down-					Cytochrome c1 heme lyase; involved in maturation of cytochrome c1, which is a subunit of the mitochondrial ubiquinol-cytochrome-c reductase; links heme covalently to apocytochrome c1 [Source:SGD;Acc:S000001570]
YPL134C	ODC1	-0.547	down-					Mitochondrial inner membrane transporter; 2-oxodicarboxylate transporter, exports 2-oxoadipate and 2-oxoglutarate from the mitochondrial matrix to the cytosol for lysine and glutamate biosynthesis and lysine catabolism; suppresses, in multicopy, an fmc1 null mutation; ODC1 has a paralog, ODC2, that arose from the whole genome duplication [Source:SGD;Acc:S000006055]
YKL141W	SDH3	-0.549	down-					Subunit of succinate dehydrogenase and of TIM22 translocase; functions as cytochrome b subunit of succinate dehydrogenase, which couples oxidation of succinate to transfer of electrons to ubiquinone as part of the TCA cycle and the mitochondrial respiratory chain; also required for mitochondrial inner membrane protein import as part of the TIM22 complex; SDH3 has a paralog, SHH3, that arose from …
YKR085C	MRPL20	-0.549	down-					Mitochondrial ribosomal protein of the large subunit [Source:SGD;Acc:S000001793]
YGR215W	RSM27	-0.552	down-					Mitochondrial ribosomal protein of the small subunit [Source:SGD;Acc:S000003447]
YDL004W	ATP16	-0.552	down-					Delta subunit of the central stalk of mitochondrial F1F0 ATP synthase; F1F0 ATP synthase is a large, evolutionarily conserved enzyme complex required for ATP synthesis; F1 translationally regulates ATP6 and ATP8 expression to achieve a balanced output of ATP synthase genes encoded in nucleus and mitochondria; phosphorylated [Source:SGD;Acc:S000002162]
YJR121W	ATP2	-0.553	down-					Beta subunit of the F1 sector of mitochondrial F1F0 ATP synthase; which is a large, evolutionarily conserved enzyme complex required for ATP synthesis; F1 translationally regulates ATP6 and ATP8 expression to achieve a balanced output of ATP synthase genes encoded in nucleus and mitochondria; phosphorylated [Source:SGD;Acc:S000003882]
YIL094C	LYS12	-0.555	down-					Homo-isocitrate dehydrogenase; an NAD-linked mitochondrial enzyme required for the fourth step in the biosynthesis of lysine, in which homo-isocitrate is oxidatively decarboxylated to alpha-ketoadipate [Source:SGD;Acc:S000001356]
YDR337W	MRPS28	-0.556	down-					Mitochondrial ribosomal protein of the small subunit [Source:SGD;Acc:S000002745]
YNL055C	POR1	-0.557	down-					Mitochondrial porin (voltage-dependent anion channel); outer membrane protein required for maintenance of mitochondrial osmotic stability and mitochondrial membrane permeability; couples the glutathione pools of the intermembrane space (IMS) and the cytosol; phosphorylated; protein abundance increases in response to DNA replication stress; POR1 has a paralog, POR2, that arose from the whole genom…
YKR076W	ECM4	-0.559	down-					Omega class glutathione transferase; not essential; similar to Ygr154cp; green fluorescent protein (GFP)-fusion protein localizes to the cytoplasm [Source:SGD;Acc:S000001784]
YBL015W	ACH1	-0.559	down-					Protein with CoA transferase activity; particularly for CoASH transfer from succinyl-CoA to acetate; has minor acetyl-CoA-hydrolase activity; phosphorylated; required for acetate utilization and for diploid pseudohyphal growth [Source:SGD;Acc:S000000111]
YKL148C	SDH1	-0.56	down-					Flavoprotein subunit of succinate dehydrogenase; couples the oxidation of succinate to the transfer of electrons to ubiquinone as part of the TCA cycle and the mitochondrial respiratory chain; FAD binding to Sdh1p is required for the assembly of the succinate dehydrogenase subunits; SDH1 has a paralog, YJL045W, that arose from the whole genome duplication [Source:SGD;Acc:S000001631]
YJL096W	MRPL49	-0.563	down-					Mitochondrial ribosomal protein of the large subunit [Source:SGD;Acc:S000003632]
YJL133C-A		-0.566	down-					Putative protein of unknown function; the authentic, non-tagged protein is detected in highly purified mitochondria in high-throughput studies [Source:SGD;Acc:S000028805]
YNR022C	MRPL50	-0.568	down-					Mitochondrial ribosomal protein of the large subunit; not essential for mitochondrial translation [Source:SGD;Acc:S000005305]
YKL085W	MDH1	-0.57	down-					Mitochondrial malate dehydrogenase; catalyzes interconversion of malate and oxaloacetate; involved in the tricarboxylic acid (TCA) cycle; phosphorylated [Source:SGD;Acc:S000001568]
YHR038W	RRF1	-0.571	down-					Mitochondrial ribosome recycling factor; essential for mitochondrial protein synthesis and for the maintenance of the respiratory function of mitochondria [Source:SGD;Acc:S000001080]
YBL099W	ATP1	-0.571	down-					Alpha subunit of the F1 sector of mitochondrial F1F0 ATP synthase; which is a large, evolutionarily conserved enzyme complex required for ATP synthesis; F1 translationally regulates ATP6 and ATP8 expression to achieve a balanced output of ATP synthase genes encoded in nucleus and mitochondria; phosphorylated; N-terminally propionylated in vivo [Source:SGD;Acc:S000000195]
YBL045C	COR1	-0.574	down-					Core subunit of the ubiquinol-cytochrome c reductase complex; the ubiquinol-cytochrome c reductase complex (bc1 complex) is a component of the mitochondrial inner membrane electron transport chain [Source:SGD;Acc:S000000141]
YLR109W	AHP1	-0.574	down-					Thiol-specific peroxiredoxin; reduces hydroperoxides to protect against oxidative damage; function in vivo requires covalent conjugation to Urm1p [Source:SGD;Acc:S000004099]
YNL122C		-0.575	down-					Putative protein of unknown function; green fluorescent protein (GFP)-fusion protein localizes to mitochondria; YNL122C is not an essential gene [Source:SGD;Acc:S000005066]
YMR256C	COX7	-0.577	down-					Subunit VII of cytochrome c oxidase (Complex IV); Complex IV is the terminal member of the mitochondrial inner membrane electron transport chain [Source:SGD;Acc:S000004869]
YKL016C	ATP7	-0.581	down-					Subunit d of the stator stalk of mitochondrial F1F0 ATP synthase; F1F0 ATP synthase is a large, evolutionarily conserved enzyme complex required for ATP synthesis [Source:SGD;Acc:S000001499]
YOR334W	MRS2	-0.584	down-					Mitochondrial inner membrane Mg(2+) channel; required for maintenance of intramitochondrial Mg(2+) concentrations at the correct level to support splicing of group II introns; similar to bacterial CorA [Source:SGD;Acc:S000005861]
YMR188C	MRPS17	-0.585	down-					Mitochondrial ribosomal protein of the small subunit [Source:SGD;Acc:S000004800]
YDR316W	OMS1	-0.586	down-					Protein integral to the mitochondrial membrane; has a conserved methyltransferase motif; multicopy suppressor of respiratory defects caused by OXA1 mutations [Source:SGD;Acc:S000002724]
YPL183W-A	RTC6	-0.593	down-					Protein involved in translation; mutants have defects in biogenesis of nuclear ribosomes; sequence similar to prokaryotic ribosomal protein L36, may be a mitochondrial ribosomal protein; protein abundance increases in response to DNA replication stress [Source:SGD;Acc:S000007224]
YNL007C	SIS1	-0.597	down-					Type II HSP40 co-chaperone that interacts with the HSP70 protein Ssa1p; shuttles between cytosol and nucleus; mediates delivery of misfolded proteins into the nucleus for degradation; involved in proteasomal degradation of misfolded cytosolic proteins; protein abundance increases in response to DNA replication stress; polyQ aggregates sequester Sis1p and interfere with clearance of misfolded prot…
YER037W	PHM8	-0.598	down-					Lysophosphatidic acid (LPA) phosphatase, nucleotidase; principle and physiological nucleotidase working on GMP, UMP and CMP; involved in LPA hydrolysis in response to phosphate starvation and ribose salvage pathway; phosphatase activity is soluble and Mg2+ dependent; expression is induced by low phosphate levels and by inactivation of Pho85p; PHM8 has a paralog, SDT1, that arose from the whole ge…
YDL223C	HBT1	-0.599	down-					Shmoo tip protein, substrate of Hub1p ubiquitin-like protein; mutants are defective for mating projection formation, thereby implicating Hbt1p in polarized cell morphogenesis; HBT1 has a paralog, YNL195C, that arose from the whole genome duplication [Source:SGD;Acc:S000002382]
YMR157C	AIM36	-0.604	down-					Protein of unknown function; null mutant displays reduced respiratory growth and elevated frequency of mitochondrial genome loss; the authentic, non-tagged protein is detected in purified mitochondria in high-throughput studies [Source:SGD;Acc:S000004766]
YJL066C	MPM1	-0.607	down-					Mitochondrial intermembrane space protein of unknown function [Source:SGD;Acc:S000003602]
YJR104C	SOD1	-0.607	down-					Cytosolic copper-zinc superoxide dismutase; detoxifies superoxide; stabilizes Yck1p and Yck2p kinases in glucose to repress respiration; phosphorylated by Dun1p and enters the nucleus under oxidative stress to promote transcription of stress response genes; human ortholog implicated in ALS; abundance increases under DNA replication stress and during exposure to boric acid; localization of a fract…
YOR289W		-0.609	down-					Putative protein of unknown function; transcription induced by the unfolded protein response; green fluorescent protein (GFP)-fusion protein localizes to both the cytoplasm and the nucleus [Source:SGD;Acc:S000005815]
YLR178C	TFS1	-0.61	down-					Inhibitor of carboxypeptidase Y (Prc1p), and Ras GAP (Ira2p); phosphatidylethanolamine-binding protein (PEBP) family member and ortholog of hPEBP1/RKIP, a natural metastasis suppressor; targets to vacuolar membranes during stationary phase; acetylated by NatB N-terminal acetyltransferase; protein abundance increases in response to DNA replication stress [Source:SGD;Acc:S000004168]
YBR282W	MRPL27	-0.61	down-					Mitochondrial ribosomal protein of the large subunit; homolog of human Bcl-2 interacting protein BMRP [Source:SGD;Acc:S000000486]
YDR148C	KGD2	-0.614	down-					Dihydrolipoyl transsuccinylase; component of the mitochondrial alpha-ketoglutarate dehydrogenase complex, which catalyzes the oxidative decarboxylation of alpha-ketoglutarate to succinyl-CoA in the TCA cycle; phosphorylated [Source:SGD;Acc:S000002555]
YDR322C-A	TIM11	-0.616	down-					Subunit e of mitochondrial F1F0-ATPase; ATPase is a large, evolutionarily conserved enzyme complex required for ATP synthesis; essential for the dimeric and oligomeric state of ATP synthase, which in turn determines the shape of inner membrane cristae [Source:SGD;Acc:S000007255]
YBR039W	ATP3	-0.618	down-					Gamma subunit of the F1 sector of mitochondrial F1F0 ATP synthase; F1F0 ATP synthase is a large, evolutionarily conserved enzyme complex required for ATP synthesis [Source:SGD;Acc:S000000243]
YML081C-A	ATP18	-0.622	down-					Subunit of the mitochondrial F1F0 ATP synthase; F1F0 ATP synthase is a large, evolutionarily conserved enzyme complex required for ATP synthesis; termed subunit I or subunit j; does not correspond to known ATP synthase subunits in other organisms [Source:SGD;Acc:S000007247]
YPL078C	ATP4	-0.624	down-					Subunit b of the stator stalk of mitochondrial F1F0 ATP synthase; ATP synthase is a large, evolutionarily conserved enzyme complex required for ATP synthesis; contributes to the oligomerization of the complex, which in turn determines the shape of inner membrane cristae; phosphorylated [Source:SGD;Acc:S000005999]
YNR037C	RSM19	-0.627	down-					Mitochondrial ribosomal protein of the small subunit; has similarity to E. coli S19 ribosomal protein [Source:SGD;Acc:S000005320]
YDL130W-A	STF1	-0.628	down-					Protein involved in regulation of the mitochondrial F1F0-ATP synthase; Stf1p and Stf2p act as stabilizing factors that enhance inhibitory action of the Inh1p protein; protein abundance increases in response to DNA replication stress; STF1 has a paralog, INH1, that arose from the whole genome duplication [Source:SGD;Acc:S000007232]
YOL086W-A	MHF1	-0.642	down-					Component of the heterotetrameric MHF histone-fold complex; in humans the MHF complex interacts with both DNA and Mph1p ortholog FANCM, a Fanconi anemia complementation group protein, to stabilize and remodel blocked replication forks and repair damaged DNA; mhf1 srs2 double mutants are MMS hypersensitive; ortholog of human centromere constitutive-associated network (CCAN) subunit CENP-S, also kn…
YGR021W		-0.642	down-					Putative protein of unknown function; the authentic, non-tagged protein is detected in highly purified mitochondria in high-throughput studies [Source:SGD;Acc:S000003253]
YIL070C	MAM33	-0.643	down-					Acidic protein of the mitochondrial matrix; involved in oxidative phosphorylation; related to the human complement receptor gC1q-R [Source:SGD;Acc:S000001332]
YPL262W	FUM1	-0.646	down-					Fumarase; converts fumaric acid to L-malic acid in the TCA cycle; cytosolic and mitochondrial distribution determined by the N-terminal targeting sequence, protein conformation, and status of glyoxylate shunt; phosphorylated in mitochondria [Source:SGD;Acc:S000006183]
YER058W	PET117	-0.646	down-					Protein required for assembly of cytochrome c oxidase [Source:SGD;Acc:S000000860]
YLL041C	SDH2	-0.646	down-					Iron-sulfur protein subunit of succinate dehydrogenase; the complex couples the oxidation of succinate to the transfer of electrons to ubiquinone as part of the TCA cycle and the mitochondrial respiratory chain; other members are Sdh1p, Sdh3p, and Sdh4p [Source:SGD;Acc:S000003964]
YOL077W-A	ATP19	-0.647	down-					Subunit k of the mitochondrial F1F0 ATP synthase; F1F0 ATP synthase is a large, evolutionarily conserved enzyme complex required for ATP synthesis; associated only with the dimeric form of ATP synthase [Source:SGD;Acc:S000007339]
YCL035C	GRX1	-0.65	down-					Glutathione-dependent disulfide oxidoreductase; hydroperoxide and superoxide-radical responsive, heat-stable, with active site cysteine pair; protects cells from oxidative damage; GRX1 has a paralog, GRX2, that arose from the whole genome duplication; protein abundance increases in response to DNA replication stress [Source:SGD;Acc:S000000540]
YGR209C	TRX2	-0.651	down-					Cytoplasmic thioredoxin isoenzyme; part of thioredoxin system which protects cells against oxidative and reductive stress; forms LMA1 complex with Pbi2p; acts as a cofactor for Tsa1p; required for ER-Golgi transport and vacuole inheritance; with Trx1p, facilitates mitochondrial import of small Tims Tim9p, Tim10p, Tim13p by maintaining them in reduced form; abundance increases under DNA replicatio…
YKL053C-A	MDM35	-0.653	down-					Mitochondrial intermembrane space protein; mutation affects mitochondrial distribution and morphology; contains twin cysteine-x9-cysteine motifs; protein abundance increases in response to DNA replication stress [Source:SGD;Acc:S000007243]
YPL171C	OYE3	-0.654	down-					Conserved NADPH oxidoreductase containing flavin mononucleotide (FMN); homologous to Oye2p with different ligand binding and catalytic properties; has potential roles in oxidative stress response and programmed cell death [Source:SGD;Acc:S000006092]
YFR011C	MIC19	-0.654	down-					Component of the MICOS complex; MICOS (formerly MINOS or MitOS) is a mitochondrial inner membrane complex that extends into the intermembrane space and has a role in the maintenance of crista junctions, inner membrane architecture, and formation of contact sites to the outer membrane; Mic19p is peripheral to the inner membrane [Source:SGD;Acc:S000001907]
YLR038C	COX12	-0.656	down-					Subunit VIb of cytochrome c oxidase; cytochrome c oxidase is also known as respiratory Complex IV and is the terminal member of the mitochondrial inner membrane electron transport chain; required for assembly of cytochrome c oxidase but not required for activity after assembly; phosphorylated; easily released from the intermembrane space, suggesting a loose association with Complex IV [Source:SGD…
YNL160W	YGP1	-0.657	down-					Cell wall-related secretory glycoprotein; induced by nutrient deprivation-associated growth arrest and upon entry into stationary phase; may be involved in adaptation prior to stationary phase entry; YGP1 has a paralog, SPS100, that arose from the whole genome duplication [Source:SGD;Acc:S000005104]
YDR377W	ATP17	-0.659	down-					Subunit f of the F0 sector of mitochondrial F1F0 ATP synthase; F1F0 ATP synthase is a large, evolutionarily conserved enzyme complex required for ATP synthesis [Source:SGD;Acc:S000002785]
YCR071C	IMG2	-0.661	down-					Mitochondrial ribosomal protein of the large subunit; conserved in metazoa, with similarity to human mitochondrial ribosomal protein MRPL49 [Source:SGD;Acc:S000000667]
YDR178W	SDH4	-0.666	down-					Membrane anchor subunit of succinate dehydrogenase (SDH); involved in coupling the oxidation of succinate to the transfer of electrons to ubiquinone as part of the TCA cycle and the mitochondrial respiratory chain; has similarity to human SDH subunit D (SDHD), which is implicated in paraganglioma [Source:SGD;Acc:S000002585]
YMR090W		-0.675	down-					Putative protein of unknown function; similar to DTDP-glucose 4,6-dehydratases; GFP-fusion protein localizes to the cytoplasm; up-regulated in response to the fungicide mancozeb; not essential for viability [Source:SGD;Acc:S000004696]
YGR157W	CHO2	-0.677	down-					Phosphatidylethanolamine methyltransferase (PEMT); catalyzes the first step in the conversion of phosphatidylethanolamine to phosphatidylcholine during the methylation pathway of phosphatidylcholine biosynthesis [Source:SGD;Acc:S000003389]
YDR502C	SAM2	-0.678	down-					S-adenosylmethionine synthetase; catalyzes transfer of the adenosyl group of ATP to the sulfur atom of methionine; SAM2 has a paralog, SAM1, that arose from the whole genome duplication [Source:SGD;Acc:S000002910]
YJL052W	TDH1	-0.68	down-	1				Glyceraldehyde-3-phosphate dehydrogenase (GAPDH), isozyme 1; involved in glycolysis and gluconeogenesis; tetramer that catalyzes the reaction of glyceraldehyde-3-phosphate to 1,3 bis-phosphoglycerate; detected in the cytoplasm and cell wall; protein abundance increases in response to DNA replication stress; GAPDH-derived antimicrobial peptides secreted by S. cerevisiae are active against a wide v…
YCL049C		-0.681	down-					Protein of unknown function; localizes to membrane fraction; YCL049C is not an essential gene [Source:SGD;Acc:S000000554]
YDR529C	QCR7	-0.686	down-					Subunit 7 of ubiquinol cytochrome-c reductase (Complex III); Complex III is a component of the mitochondrial inner membrane electron transport chain; oriented facing the mitochondrial matrix; N-terminus appears to play a role in complex assembly [Source:SGD;Acc:S000002937]
YBL029W		-0.686	down-					Non-essential protein of unknown function [Source:SGD;Acc:S000000125]
YOL071W	SDH5	-0.69	down-					Protein required for flavinylation of Sdh1p; binds to Sdh1p and promotes FAD cofactor attachment, which is necessary for succinate dehydrogenase (SDH) complex assembly and activity; mutations in human ortholog PGL2 are associated with neuroendocrine tumors (paraganglioma) [Source:SGD;Acc:S000005432]
YDL067C	COX9	-0.693	down-					Subunit VIIa of cytochrome c oxidase (Complex IV); Complex IV is the terminal member of the mitochondrial inner membrane electron transport chain [Source:SGD;Acc:S000002225]
YML128C	MSC1	-0.695	down-					Protein of unknown function; mutant is defective in directing meiotic recombination events to homologous chromatids; the authentic, non-tagged protein is detected in highly purified mitochondria and is phosphorylated [Source:SGD;Acc:S000004597]
YKL003C	MRP17	-0.7	down-					Mitochondrial ribosomal protein of the small subunit; MRP17 exhibits genetic interactions with PET122, encoding a COX3-specific translational activator [Source:SGD;Acc:S000001486]
YDL181W	INH1	-0.712	down-					Protein that inhibits ATP hydrolysis by the F1F0-ATP synthase; inhibitory function is enhanced by stabilizing proteins Stf1p and Stf2p; has a calmodulin-binding motif and binds calmodulin in vitro; INH1 has a paralog, STF1, that arose from the whole genome duplication [Source:SGD;Acc:S000002340]
YIL073C	SPO22	-0.713	down-					Meiosis-specific protein essential for chromosome synapsis; involved in completion of nuclear divisions during meiosis; induced early in meiosis [Source:SGD;Acc:S000001335]
YCL057C-A	MIC10	-0.724	down-					Conserved component of the MICOS complex; MICOS (formerly MINOS or MitOS) is a mitochondrial inner membrane complex that extends into the intermembrane space and has a role in the maintenance of crista junctions, inner membrane architecture, and formation of contact sites to the outer membrane; ortholog of human MINOS1 [Source:SGD;Acc:S000007547]
YPR010C-A		-0.725	down-					Putative protein of unknown function; conserved among Saccharomyces sensu stricto species [Source:SGD;Acc:S000122558]
YPL186C	UIP4	-0.728	down-					Protein that interacts with Ulp1p; a Ubl (ubiquitin-like protein)-specific protease for Smt3p protein conjugates; detected in a phosphorylated state in the mitochondrial outer membrane; also detected in ER and nuclear envelope [Source:SGD;Acc:S000006107]
YDR298C	ATP5	-0.73	down-					Subunit 5 of the stator stalk of mitochondrial F1F0 ATP synthase; F1F0 ATP synthase is a large, evolutionarily conserved enzyme complex required for ATP synthesis; homologous to bovine subunit OSCP (oligomycin sensitivity-conferring protein); phosphorylated [Source:SGD;Acc:S000002706]
YKR093W	PTR2	-0.739	down-					Integral membrane peptide transporter; mediates transport of di- and tri-peptides; conserved protein that contains 12 transmembrane domains; PTR2 expression is regulated by the N-end rule pathway via repression by Cup9p [Source:SGD;Acc:S000001801]
YDR248C		-0.751	down-					Putative gluconokinase; sequence similarity to bacterial and human gluconokinase; green fluorescent protein (GFP)-fusion protein localizes to the cytoplasm; upregulated by deletion of the RNAP-II associated factor, PAF1 [Source:SGD;Acc:S000002656]
YER053C	PIC2	-0.759	down-					Mitochondrial copper and phosphate carrier; imports copper and inorganic phosphate into mitochondria; functionally redundant with Mir1p but less abundant than Mir1p under normal conditions; expression is induced at high temperature [Source:SGD;Acc:S000000855]
YKL026C	GPX1	-0.766	down-					Phospholipid hydroperoxide glutathione peroxidase; induced by glucose starvation that protects cells from phospholipid hydroperoxides and nonphospholipid peroxides during oxidative stress; GPX1 has a paralog, HYR1, that arose from the whole genome duplication [Source:SGD;Acc:S000001509]
YGL188C		-0.77	down-					Dubious open reading frame; unlikely to encode a functional protein, based on available experimental and comparative sequence data [Source:SGD;Acc:S000003156]
YPR193C	HPA2	-0.771	down-					Tetrameric histone acetyltransferase; has similarity to Gcn5p, Hat1p, Elp3p, and Hpa3p; acetylates histones H3 and H4 in vitro and exhibits autoacetylation activity; also acetylates polyamines [Source:SGD;Acc:S000006397]
YMR174C	PAI3	-0.78	down-					Cytoplasmic proteinase A (Pep4p) inhibitor; dependent on Pbs2p and Hog1p protein kinases for osmotic induction; intrinsically unstructured, N-terminal half becomes ordered in the active site of proteinase A upon contact [Source:SGD;Acc:S000004786]
YJL161W	FMP33	-0.787	down-					Putative protein of unknown function; the authentic, non-tagged protein is detected in highly purified mitochondria in high-throughput studies [Source:SGD;Acc:S000003697]
YNL185C	MRPL19	-0.791	down-					Mitochondrial ribosomal protein of the large subunit [Source:SGD;Acc:S000005129]
YER150W	SPI1	-0.791	down-					GPI-anchored cell wall protein involved in weak acid resistance; basal expression requires Msn2p/Msn4p; expression is induced under conditions of stress and during the diauxic shift; SPI1 has a paralog, SED1, that arose from the whole genome duplication [Source:SGD;Acc:S000000952]
YCR005C	CIT2	-0.792	down-					Citrate synthase; catalyzes the condensation of acetyl coenzyme A and oxaloacetate to form citrate, peroxisomal isozyme involved in glyoxylate cycle; expression is controlled by Rtg1p and Rtg2p transcription factors; CIT2 has a paralog, CIT1, that arose from the whole genome duplication [Source:SGD;Acc:S000000598]
YBL064C	PRX1	-0.797	down-					Mitochondrial peroxiredoxin with thioredoxin peroxidase activity; has a role in reduction of hydroperoxides; reactivation requires Trr2p and glutathione; induced during respiratory growth and oxidative stress; phosphorylated; protein abundance increases in response to DNA replication stress [Source:SGD;Acc:S000000160]
YPR020W	ATP20	-0.805	down-					Subunit g of the mitochondrial F1F0 ATP synthase; reversibly phosphorylated on two residues; unphosphorylated form is required for dimerization of the ATP synthase complex, which in turn determines oligomerization of the complex and the shape of inner membrane cristae [Source:SGD;Acc:S000006224]
YHR059W	FYV4	-0.808	down-					Protein of unknown function; required for survival upon exposure to K1 killer toxin [Source:SGD;Acc:S000001101]
YBR054W	YRO2	-0.814	down-					Protein of unknown function with similarity to archaeal rhodopsins; the authentic, non-tagged protein is detected in a phosphorylated state in highly purified mitochondria in high-throughput studies; transcriptionally regulated by Haa1p; YRO2 has a paralog, MRH1, that arose from the whole genome duplication [Source:SGD;Acc:S000000258]
YMR271C	URA10	-0.83	down-					Minor orotate phosphoribosyltransferase (OPRTase) isozyme; catalyzes the fifth enzymatic step in the de novo biosynthesis of pyrimidines, converting orotate into orotidine-5'-phosphate; URA10 has a paralog, URA5, that arose from the whole genome duplication [Source:SGD;Acc:S000004884]
YDR533C	HSP31	-0.852	down-					Methylglyoxalase that converts methylglyoxal to D-lactate; involved in oxidative stress resistance, diauxic shift, and stationary phase survival; has similarity to E. coli Hsp31 and C. albicans Glx3p; member of the DJ-1/ThiJ/PfpI superfamily, which includes human DJ-1 involved in Parkinson's disease and cancer; exists as a dimer and contains a putative metal-binding site; protein abundance increa…
YPR160W	GPH1	-0.861	down-					Glycogen phosphorylase required for the mobilization of glycogen; non-essential; regulated by cyclic AMP-mediated phosphorylation; expression is regulated by stress-response elements and by the HOG MAP kinase pathway [Source:SGD;Acc:S000006364]
YNR049C	MSO1	-0.862	down-					Probable component of the secretory vesicle docking complex; acts at a late step in secretion; shows genetic and physical interactions with Sec1p; required for prospore membrane formation during sporulation; relocalizes from bud neck to nucleus upon DNA replication stress [Source:SGD;Acc:S000005332]
YHR112C		-0.873	down-					Protein of unknown function; localizes to the cytoplasm and nucleus; overexpression affects protein trafficking through the endocytic pathway [Source:SGD;Acc:S000001154]
YPL072W	UBP16	-0.874	down-					Deubiquitinating enzyme anchored to the outer mitochondrial membrane; probably not important for general mitochondrial functioning, but may perform a more specialized function at mitochondria [Source:SGD;Acc:S000005993]
YOR242C	SSP2	-0.91	down-					Sporulation specific protein that localizes to the spore wall; required for sporulation at a point after meiosis II and during spore wall formation; SSP2 expression is induced midway in meiosis [Source:SGD;Acc:S000005768]
YLR154W-E		-0.91	down-					Dubious open reading frame; unlikely to encode a functional protein, based on available experimental and comparative sequence data; encoded within the 35S rRNA gene on the opposite strand [Source:SGD;Acc:S000028676]
YLR303W	MET17	-0.917	down-					O-acetyl homoserine-O-acetyl serine sulfhydrylase; required for Methionine and cysteine biosynthesis [Source:SGD;Acc:S000004294]
YMR169C	ALD3	-0.921	down-					Cytoplasmic aldehyde dehydrogenase; involved in beta-alanine synthesis; uses NAD+ as the preferred coenzyme; very similar to Ald2p; expression is induced by stress and repressed by glucose [Source:SGD;Acc:S000004779]
YMR173W-A		-0.937	down-					Dubious open reading frame; unlikely to encode a functional protein, based on available experimental and comparative sequence data; overlaps the verified gene DDR48/YML173W [Source:SGD;Acc:S000004785]
YPR127W		-0.961	down-					Putative pyridoxine 4-dehydrogenase; differentially expressed during alcoholic fermentation; expression activated by transcription factor YRM1/YOR172W; green fluorescent protein (GFP)-fusion protein localizes to both the cytoplasm and the nucleus [Source:SGD;Acc:S000006331]
YJL153C	INO1	-0.965	down-					Inositol-3-phosphate synthase; involved in synthesis of inositol phosphates and inositol-containing phospholipids; transcription is coregulated with other phospholipid biosynthetic genes by Ino2p and Ino4p, which bind the UASINO DNA element [Source:SGD;Acc:S000003689]
YPL278C		-1.021	highly down-					Putative protein of unknown function; gene expression regulated by copper levels [Source:SGD;Acc:S000006199]
YNL015W	PBI2	-1.026	highly down-					Cytosolic inhibitor of vacuolar proteinase B (PRB1); required for efficient vacuole inheritance; with thioredoxin forms protein complex LMA1, which assists in priming SNARE molecules and promotes vacuole fusion; protein abundance increases in response to DNA replication stress [Source:SGD;Acc:S000004960]
YJR073C	OPI3	-1.046	highly down-					Methylene-fatty-acyl-phospholipid synthase; catalyzes the last two steps in phosphatidylcholine biosynthesis; also known as phospholipid methyltransferase [Source:SGD;Acc:S000003834]
YOR185C	GSP2	-1.062	highly down-					GTP binding protein (mammalian Ranp homolog); involved in the maintenance of nuclear organization, RNA processing and transport; interacts with Kap121p, Kap123p and Pdr6p (karyophilin betas); not required for viability; protein abundance increases in response to DNA replication stress; GSP2 has a paralog, GSP1, that arose from the whole genome duplication [Source:SGD;Acc:S000005711]
YBR072W	HSP26	-1.127	highly down-					Small heat shock protein (sHSP) with chaperone activity; forms hollow, sphere-shaped oligomers that suppress unfolded proteins aggregation; long-lived protein that is preferentially retained in mother cells and forms cytoplasmic foci; oligomer activation requires heat-induced conformational change; also has mRNA binding activity [Source:SGD;Acc:S000000276]
YMR007W		-1.127	highly down-					Dubious open reading frame; unlikely to encode a functional protein, based on available experimental and comparative sequence data [Source:SGD;Acc:S000004609]
YIL163C		-1.15	highly down-					Protein of unknown function; mRNA identified as translated by ribosome profiling data [Source:SGD;Acc:S000001425]
YPR167C	MET16	-1.167	highly down-					3'-phosphoadenylsulfate reductase; reduces 3'-phosphoadenylyl sulfate to adenosine-3',5'-bisphosphate and free sulfite using reduced thioredoxin as cosubstrate, involved in sulfate assimilation and methionine metabolism [Source:SGD;Acc:S000006371]
YHR176W	FMO1	-1.186	highly down-					Flavin-containing monooxygenase; localized to the cytoplasmic face of the ER membrane; catalyzes oxidation of biological thiols to maintain the ER redox buffer ratio for correct folding of disulfide-bonded proteins [Source:SGD;Acc:S000001219]
YLR364W	GRX8	-1.199	highly down-					Glutaredoxin that employs a dithiol mechanism of catalysis; monomeric; activity is low and null mutation does not affect sensitivity to oxidative stress; GFP-fusion protein localizes to the cytoplasm; expression strongly induced by arsenic [Source:SGD;Acc:S000004356]
YGR043C	NQM1	-1.216	highly down-					Transaldolase of unknown function; transcription is repressed by Mot1p and induced by alpha-factor and during diauxic shift; NQM1 has a paralog, TAL1, that arose from the whole genome duplication [Source:SGD;Acc:S000003275]
YBR076W	ECM8	-1.26	highly down-					Non-essential protein of unknown function [Source:SGD;Acc:S000000280]
YBR191W-A		-1.266	highly down-					Dubious open reading frame; unlikely to encode a functional protein, based on available experimental and comparative sequence data [Source:SGD;Acc:S000007594]
YMR175W	SIP18	-1.277	highly down-					Phospholipid-binding hydrophilin; essential to overcome desiccation-rehydration process; expression is induced by osmotic stress; SIP18 has a paralog, GRE1, that arose from the whole genome duplication [Source:SGD;Acc:S000004787]
YLR154W-F		-1.284	highly down-					Dubious open reading frame; unlikely to encode a functional protein, based on available experimental and comparative sequence data; encoded within the 35S rRNA gene on the opposite strand [Source:SGD;Acc:S000028843]
YEL072W	RMD6	-1.335	highly down-					Protein required for sporulation [Source:SGD;Acc:S000000798]
YBR213W	MET8	-1.372	highly down-					Bifunctional dehydrogenase and ferrochelatase; involved in the biosynthesis of siroheme, a prosthetic group used by sulfite reductase; required for sulfate assimilation and methionine biosynthesis [Source:SGD;Acc:S000000417]
YFL014W	HSP12	-1.405	highly down-					Plasma membrane protein involved in maintaining membrane organization; involved in maintaining organization during stress conditions; induced by heat shock, oxidative stress, osmostress, stationary phase, glucose depletion, oleate and alcohol; protein abundance increased in response to DNA replication stress and dietary restriction; regulated by the HOG and Ras-Pka pathways; required for dietary …
YKL202W		-1.441	highly down-					Dubious open reading frame; unlikely to encode a functional protein, based on available experimental and comparative sequence data [Source:SGD;Acc:S000001685]
YJR010W	MET3	-1.458	highly down-					ATP sulfurylase; catalyzes the primary step of intracellular sulfate activation, essential for assimilatory reduction of sulfate to sulfide, involved in methionine metabolism [Source:SGD;Acc:S000003771]
YGL121C	GPG1	-1.487	highly down-					Proposed gamma subunit of the heterotrimeric G protein; interacts with the receptor Gpr1p; involved in regulation of pseudohyphal growth; requires Gpb1p or Gpb2p to interact with Gpa2p; overproduction causes prion curing [Source:SGD;Acc:S000003089]
YPL223C	GRE1	-1.559	highly down-					Hydrophilin essential in desiccation-rehydration process; stress induced (osmotic, ionic, oxidative, heat shock and heavy metals); regulated by the HOG pathway; GRE1 has a paralog, SIP18, that arose from the whole genome duplication [Source:SGD;Acc:S000006144]
YGL088W		-1.6	highly down-					Dubious open reading frame; unlikely to encode a functional protein, based on available experimental and comparative sequence data; partially overlaps snR10, a snoRNA required for preRNA processing [Source:SGD;Acc:S000003056]
YKL001C	MET14	-1.69	highly down-					Adenylylsulfate kinase; required for sulfate assimilation and involved in methionine metabolism [Source:SGD;Acc:S000001484]
YLR134W	PDC5	-1.742	highly down-	1				Minor isoform of pyruvate decarboxylase; key enzyme in alcoholic fermentation, decarboxylates pyruvate to acetaldehyde, regulation is glucose- and ethanol-dependent, repressed by thiamine, involved in amino acid catabolism [Source:SGD;Acc:S000004124]
YNR034W-A		-1.758	highly down-					Putative protein of unknown function; expression is regulated by Msn2p/Msn4p; YNR034W-A has a paralog, YCR075W-A, that arose from the whole genome duplication [Source:SGD;Acc:S000007525]
YKL068W-A		-1.824	highly down-					Putative protein of unknown function; identified by homology to <i>Ashbya gossypii</i> [Source:SGD;Acc:S000028524]
YNL277W	MET2	-1.831	highly down-					L-homoserine-O-acetyltransferase; catalyzes the conversion of homoserine to O-acetyl homoserine which is the first step of the methionine biosynthetic pathway [Source:SGD;Acc:S000005221]
YLR092W	SUL2	-2.037	highly down-					High affinity sulfate permease; sulfate uptake is mediated by specific sulfate transporters Sul1p and Sul2p, which control the concentration of endogenous activated sulfate intermediates [Source:SGD;Acc:S000004082]
YLR154W-B		-2.067	highly down-					Dubious open reading frame; unlikely to encode a functional protein, based on available experimental and comparative sequence data; encoded within the 25S rRNA gene on the opposite strand [Source:SGD;Acc:S000028563]
YLR154W-C	TAR1	-5.334	highly down-					Protein potentially involved in regulation of respiratory metabolism; located in the mitochondria; interacts genetically with RPO41 and physically with Coq5p; encoded within the 25S rRNA gene on the opposite strand [Source:SGD;Acc:S000028422]
